# Supplementary material for: Pressure-induced phosphorescence enhancement and piezochromism of a carbazole-based cyclic trinuclear Cu(i) complex
Source: Chem Sci. 2021 Jan 28;12(12):4425–31. doi: 10.1039/d0sc07058k (PMC8179561; doi:10.1039/d0sc07058k)
Supplement: SC-012-D0SC07058K-s002 [file SC-012-D0SC07058K-s002.cif]

# Electronic Supplementary Material (ESI) for Chemical Science.
# This journal is © The Royal Society of Chemistry 2021

####################################################################### 
# 
# This file contains crystal structure data downloaded from the 
# Cambridge Structural Database (CSD) hosted by the Cambridge 
# Crystallographic Data Centre (CCDC).
# 
# Full information about CCDC data access policies and citation 
# guidelines are available at http://www.ccdc.cam.ac.uk/access/V1 
# 
# Audit and citation data items may have been added by the CCDC. 
# Please retain this information to preserve the provenance of 
# this file and to allow appropriate attribution of the data. 
# 
#######################################################################

data_140210a
_database_code_depnum_ccdc_archive 'CCDC 2043666'
loop_
_audit_author_name
_audit_author_address
'Kun Wu'
;College of Chemistry and Materials Science, Jinan University
China
;
_audit_update_record             
;
2020-11-11 deposited with the CCDC.	2021-01-28 downloaded from the CCDC.
;
_audit_creation_date             2020-11-05
_audit_creation_method           
;
Olex2 1.3
(compiled 2020.07.31 svn.rc2a77460 for OlexSys, GUI svn.r6145)
;
_shelx_SHELXL_version_number     2018/3
_chemical_name_common            ?
_chemical_name_systematic        ?
_chemical_formula_moiety         '4(C63 H66 Cu3 N9)'
_chemical_formula_sum            'C252 H264 Cu12 N36'
_chemical_formula_weight         4559.46
_chemical_melting_point          ?
_chemical_oxdiff_formula         'C H N Cu I'
loop_
_atom_type_symbol
_atom_type_description
_atom_type_scat_dispersion_real
_atom_type_scat_dispersion_imag
_atom_type_scat_source
C C 0.0033 0.0016 'International Tables Vol C Tables 4.2.6.8 and 6.1.1.4'
H H 0.0000 0.0000 'International Tables Vol C Tables 4.2.6.8 and 6.1.1.4'
Cu Cu 0.3201 1.2651 'International Tables Vol C Tables 4.2.6.8 and 6.1.1.4'
N N 0.0061 0.0033 'International Tables Vol C Tables 4.2.6.8 and 6.1.1.4'

_shelx_space_group_comment       
;
The symmetry employed for this shelxl refinement is uniquely defined
by the following loop, which should always be used as a source of
symmetry information in preference to the above space-group names.
They are only intended as comments.
;
_space_group_crystal_system      triclinic
_space_group_IT_number           2
_space_group_name_H-M_alt        'P -1'
_space_group_name_Hall           '-P 1'
loop_
_space_group_symop_operation_xyz
'x, y, z'
'-x, -y, -z'

_cell_length_a                   9.7333(10)
_cell_length_b                   27.941(2)
_cell_length_c                   42.675(4)
_cell_angle_alpha                75.096(7)
_cell_angle_beta                 83.457(7)
_cell_angle_gamma                84.935(7)
_cell_volume                     11121.5(18)
_cell_formula_units_Z            2
_cell_measurement_reflns_used    1249
_cell_measurement_temperature    298.15
_cell_measurement_theta_max      17.3570
_cell_measurement_theta_min      3.8630
_shelx_estimated_absorpt_T_max   0.988
_shelx_estimated_absorpt_T_min   0.943
_exptl_absorpt_coefficient_mu    1.186
_exptl_absorpt_correction_T_max  1.00000
_exptl_absorpt_correction_T_min  0.41985
_exptl_absorpt_correction_type   multi-scan
_exptl_absorpt_process_details   
;
CrysAlisPro, Agilent Technologies,
Version 1.171.36.32 (release 02-08-2013 CrysAlis171 .NET)
(compiled Aug  2 2013,16:46:58)
Empirical absorption correction using spherical harmonics,
 implemented in SCALE3 ABSPACK scaling algorithm.
;
_exptl_absorpt_special_details   ?
_exptl_crystal_colour            colourless
_exptl_crystal_density_diffrn    1.362
_exptl_crystal_density_meas      ?
_exptl_crystal_density_method    ?
_exptl_crystal_description       needle
_exptl_crystal_F_000             4752
_exptl_crystal_size_max          0.05
_exptl_crystal_size_mid          0.01
_exptl_crystal_size_min          0.01
_exptl_transmission_factor_max   ?
_exptl_transmission_factor_min   ?
_diffrn_reflns_av_R_equivalents  0.3024
_diffrn_reflns_av_unetI/netI     0.9050
_diffrn_reflns_Laue_measured_fraction_full 0.973
_diffrn_reflns_Laue_measured_fraction_max 0.801
_diffrn_reflns_limit_h_max       12
_diffrn_reflns_limit_h_min       -10
_diffrn_reflns_limit_k_max       33
_diffrn_reflns_limit_k_min       -34
_diffrn_reflns_limit_l_max       56
_diffrn_reflns_limit_l_min       -44
_diffrn_reflns_number            72260
_diffrn_reflns_point_group_measured_fraction_full 0.973
_diffrn_reflns_point_group_measured_fraction_max 0.801
_diffrn_reflns_theta_full        25.242
_diffrn_reflns_theta_max         28.063
_diffrn_reflns_theta_min         2.883
_diffrn_ambient_temperature      298.15
_diffrn_detector_area_resol_mean 10.4098
_diffrn_measured_fraction_theta_full 0.973
_diffrn_measured_fraction_theta_max 0.801
_diffrn_measurement_details      
;
#__ type_ start__ end____ width___ exp.time_
  1 omega    1.00   69.00   1.0000   40.0000
omega____ theta____ kappa____ phi______ frames
    -        8.1402 -131.0000  -79.0000 68

#__ type_ start__ end____ width___ exp.time_
  2 omega  -19.00   68.00   1.0000   40.0000
omega____ theta____ kappa____ phi______ frames
    -       -8.3745   38.0000  150.0000 87

#__ type_ start__ end____ width___ exp.time_
  3 omega  -80.00   18.00   1.0000   40.0000
omega____ theta____ kappa____ phi______ frames
    -       -8.3745  -57.0000    0.0000 98
;
_diffrn_measurement_device_type  'Xcalibur, Atlas, Gemini'
_diffrn_measurement_method       '\w scans'
_diffrn_orient_matrix_UB_11      -0.0059536000
_diffrn_orient_matrix_UB_12      0.0190208000
_diffrn_orient_matrix_UB_13      -0.0145198000
_diffrn_orient_matrix_UB_21      0.0037900000
_diffrn_orient_matrix_UB_22      -0.0181696000
_diffrn_orient_matrix_UB_23      -0.0090623000
_diffrn_orient_matrix_UB_31      -0.0731504000
_diffrn_orient_matrix_UB_32      -0.0008652000
_diffrn_orient_matrix_UB_33      0.0023574000
_diffrn_radiation_monochromator  graphite
_diffrn_radiation_type           'Mo K\a'
_diffrn_radiation_wavelength     0.71073
_diffrn_source                   'Enhance (Mo) X-ray Source'
_reflns_Friedel_coverage         0.000
_reflns_Friedel_fraction_full    .
_reflns_Friedel_fraction_max     .
_reflns_number_gt                5062
_reflns_number_total             43243
_reflns_odcompleteness_completeness 98.80
_reflns_odcompleteness_iscentric 1
_reflns_odcompleteness_theta     24.66
_reflns_special_details          
;
 Reflections were merged by SHELXL according to the crystal
 class for the calculation of statistics and refinement.
 
 _reflns_Friedel_fraction is defined as the number of unique
 Friedel pairs measured divided by the number that would be
 possible theoretically, ignoring centric projections and
 systematic absences.
;
_reflns_threshold_expression     'I > 2\s(I)'
_computing_cell_refinement       
;
CrysAlisPro, Agilent Technologies,
Version 1.171.36.32 (release 02-08-2013 CrysAlis171 .NET)
(compiled Aug  2 2013,16:46:58)
;
_computing_data_collection       
;
CrysAlisPro, Agilent Technologies,
Version 1.171.36.32 (release 02-08-2013 CrysAlis171 .NET)
(compiled Aug  2 2013,16:46:58)
;
_computing_data_reduction        
;
CrysAlisPro, Agilent Technologies,
Version 1.171.36.32 (release 02-08-2013 CrysAlis171 .NET)
(compiled Aug  2 2013,16:46:58)
;
_computing_molecular_graphics    'Olex2 1.3 (Dolomanov et al., 2009)'
_computing_publication_material  'Olex2 1.3 (Dolomanov et al., 2009)'
_computing_structure_refinement  'SHELXL 2018/3 (Sheldrick, 2015)'
_computing_structure_solution    'SHELXT 2018/2 (Sheldrick, 2018)'
_refine_diff_density_max         0.546
_refine_diff_density_min         -0.546
_refine_diff_density_rms         0.094
_refine_ls_extinction_coef       .
_refine_ls_extinction_method     none
_refine_ls_goodness_of_fit_ref   0.948
_refine_ls_hydrogen_treatment    constr
_refine_ls_matrix_type           full
_refine_ls_number_parameters     907
_refine_ls_number_reflns         43243
_refine_ls_number_restraints     4
_refine_ls_R_factor_all          0.5885
_refine_ls_R_factor_gt           0.1609
_refine_ls_restrained_S_all      0.948
_refine_ls_shift/su_max          0.001
_refine_ls_shift/su_mean         0.000
_refine_ls_structure_factor_coef Fsqd
_refine_ls_weighting_details     
'w=1/[\s^2^(Fo^2^)+(0.0202P)^2^] where P=(Fo^2^+2Fc^2^)/3'
_refine_ls_weighting_scheme      calc
_refine_ls_wR_factor_gt          0.2386
_refine_ls_wR_factor_ref         0.4138
_refine_special_details          ?
_olex2_refinement_description    
;
1. Fixed Uiso
 At 1.2 times of:
  All C(H) groups, All C(H,H) groups
 At 1.5 times of:
  All C(H,H,H) groups
2. Restrained distances
 C36-C37
 1.3 with sigma of 0.02
 C246-C247
 1.3 with sigma of 0.02
 C142-C141
 1.3 with sigma of 0.02
 C30-N18
 1.5 with sigma of 0.02
3.a Secondary CH2 refined with riding coordinates:
 C04T(H04A,H04B), C6(H6A,H6B), C7(H7A,H7B), C8(H8A,H8B), C9(H9A,H9B), C27(H27A,
 H27B), C28(H28A,H28B), C29(H29A,H29B), C30(H30A,H30B), C49(H49A,H49B),
 C50(H50A,H50B), C61(H61A,H61B), C69(H69A,H69B), C70(H70A,H70B), C71(H71A,H71B),
  C72(H72A,H72B), C90(H90A,H90B), C91(H91A,H91B), C92(H92A,H92B), C93(H93A,
 H93B), C111(H11D,H11E), C112(H11F,H11G), C113(H11H,H11I), C114(H11J,H11K),
 C195(H19G,H19H), C196(H19I,H19J), C197(H19K,H19L), C198(H19M,H19N), C216(H21G,
 H21H), C217(H21I,H21J), C218(H21K,H21L), C219(H21M,H21N), C237(H23G,H23H),
 C238(H23I,H23J), C239(H23K,H23L), C240(H24A,H24B), C132(H13D,H13E), C133(H13F,
 H13G), C134(H13H,H13I), C135(H13J,H13K), C153(H15D,H15E), C154(H15F,H15G),
 C155(H15H,H15I), C156(H15J,H15K), C174(H17D,H17E), C175(H17F,H17G), C176(H17H,
 H17I), C177(H17J,H17K)
3.b Aromatic/amide H refined with riding coordinates:
 C11(H11), C10(H10), C15(H15), C14(H14), C18(H18), C21(H21), C20(H20),
 C19(H19), C32(H32), C33(H33), C34(H34), C35(H35), C41(H41), C38(H38), C39(H39),
  C40(H40), C52(H52), C53(H53), C54(H54), C55(H55), C58(H58), C59(H59),
 C60(H60), C62(H62), C74(H74), C75(H75), C76(H76), C77(H77), C84(H84), C83(H83),
  C82(H82), C81(H81), C97(H97), C96(H96), C95(H95), C98(H98), C104(H104),
 C103(H103), C102(H102), C101(H101), C115(H115), C116(H116), C117(H117),
 C118(H118), C122(H122), C123(H123), C124(H124), C125(H125), C199(H199),
 C200(H200), C201(H201), C202(H202), C206(H206), C207(H207), C208(H208),
 C209(H209), C221(H221), C224(H224), C223(H223), C222(H222), C227(H227),
 C228(H228), C229(H229), C230(H230), C242(H242), C243(H243), C244(H244),
 C245(H245), C248(H248), C249(H249), C250(H250), C251(H251), C138(H138),
 C137(H137), C140(H140), C139(H139), C145(H145), C144(H144), C143(H143),
 C146(H146), C158(H158), C159(H159), C160(H160), C161(H161), C166(H166),
 C167(H167), C164(H164), C165(H165), C182(H182), C181(H181), C180(H180),
 C179(H179), C186(H186), C187(H187), C188(H188), C189(H189)
3.c Fitted pentagon refined as free rotating group:
 N12(C23,C24,C25,N11), C4(N13,N14,C2,C3), N1(N2,C107,C108,C109), N4(C88,C87,
 C86,N3), N5(N6,C65,C66,C67), N33(C212,C213,C214,N32), C233(N30,N31,C235,C234),
 N21(N22,C151,C150,C149), N23(N24,C170,C171,C172), C130(C129,C128,N19,N20)
3.d Fitted hexagon refined as free rotating group:
 C12(C11,C10,C15,C14,C13), C18(C17,C16,C21,C20,C19), C31(C32,C33,C34,C35,C36),
 C41(C42,C37,C38,C39,C40), C51(C52,C53,C54,C55,C56), C57(C58,C59,C60,C62,C63),
 C74(C75,C76,C77,C78,C73), C79(C84,C83,C82,C81,C80), C97(C96,C95,C94,C99,C98),
 C105(C104,C103,C102,C101,C100), C119(C120,C115,C116,C117,C118), C126(C121,C122,
 C123,C124,C125), C204(C199,C200,C201,C202,C203), C210(C205,C206,C207,C208,
 C209), C221(C220,C225,C224,C223,C222), C227(C228,C229,C230,C226,C231),
 C241(C242,C243,C244,C245,C246), C247(C248,C249,C250,C251,C252), C138(C137,C136,
 C141,C140,C139), C145(C144,C143,C142,C147,C146), C162(C157,C158,C159,C160,
 C161), C166(C167,C168,C163,C164,C165), C178(C183,C182,C181,C180,C179),
 C185(C186,C187,C188,C189,C184)
3.e Idealised Me refined as rotating group:
 C1(H1A,H1B,H1C), C5(H5A,H5B,H5C), C22(H22A,H22B,H22C), C26(H26A,H26B,H26C),
 C43(H43A,H43B,H43C), C47(H47A,H47B,H47C), C64(H64A,H64B,H64C), C68(H68A,H68B,
 H68C), C85(H85A,H85B,H85C), C89(H89A,H89B,H89C), C106(H10A,H10B,H10C),
 C110(H11A,H11B,H11C), C190(H19A,H19B,H19C), C194(H19D,H19E,H19F), C211(H21A,
 H21B,H21C), C215(H21D,H21E,H21F), C232(H23A,H23B,H23C), C236(H23D,H23E,H23F),
 C127(H12A,H12B,H12C), C131(H13A,H13B,H13C), C148(H14A,H14B,H14C), C152(H15A,
 H15B,H15C), C169(H16A,H16B,H16C), C173(H17A,H17B,H17C)
;
_atom_sites_solution_hydrogens   geom
_atom_sites_solution_primary     dual
_atom_sites_solution_secondary   ?
loop_
_atom_site_label
_atom_site_type_symbol
_atom_site_fract_x
_atom_site_fract_y
_atom_site_fract_z
_atom_site_U_iso_or_equiv
_atom_site_adp_type
_atom_site_occupancy
_atom_site_site_symmetry_order
_atom_site_calc_flag
_atom_site_refinement_flags_posn
_atom_site_refinement_flags_adp
_atom_site_refinement_flags_occupancy
_atom_site_disorder_assembly
_atom_site_disorder_group
Cu1 Cu 0.1536(4) 0.76024(16) 0.99481(10) 0.0659(14) Uani 1 1 d . . . . .
Cu2 Cu -0.0162(4) 0.67148(14) 0.98273(10) 0.0616(13) Uani 1 1 d . . . . .
Cu3 Cu -0.0670(4) 0.70296(16) 1.04953(11) 0.0668(14) Uani 1 1 d . . . . .
N9 N -0.1499(19) 0.6384(7) 1.0138(5) 0.038(6) Uiso 1 1 d . . . . .
N10 N -0.171(2) 0.6568(9) 1.0413(7) 0.069(8) Uiso 1 1 d . . . . .
N12 N 0.1256(19) 0.7778(7) 1.0330(3) 0.064(8) Uiso 1 1 d G . . . .
C23 C 0.1834(18) 0.8104(6) 1.0479(5) 0.057(9) Uiso 1 1 d G . . . .
C24 C 0.1249(19) 0.8016(7) 1.0807(4) 0.035(7) Uiso 1 1 d G . . . .
C25 C 0.0310(17) 0.7636(7) 1.0862(4) 0.044(8) Uiso 1 1 d G . . . .
N11 N 0.0315(17) 0.7488(6) 1.0567(5) 0.056(7) Uiso 1 1 d G . . . .
N15 N 0.413(3) 0.8085(10) 0.7547(7) 0.074(9) Uiso 1 1 d . . . . .
N17 N -0.432(3) 0.4672(10) 1.1526(7) 0.068(8) Uiso 1 1 d . . . . .
N18 N 0.178(3) 1.0069(10) 1.1084(7) 0.076(9) Uiso 1 1 d D . . . .
C1 C 0.113(3) 0.6548(11) 0.9094(8) 0.069(10) Uiso 1 1 d . . . . .
H1A H 0.187280 0.629865 0.909088 0.103 Uiso 1 1 calc R U . . .
H1B H 0.084367 0.667400 0.887843 0.103 Uiso 1 1 calc R U . . .
H1C H 0.036356 0.640588 0.923948 0.103 Uiso 1 1 calc R U . . .
C4 C 0.274(2) 0.7587(7) 0.9278(6) 0.071(10) Uiso 1 1 d G . . . .
N13 N 0.182(2) 0.7419(7) 0.9560(4) 0.063(8) Uiso 1 1 d G . . . .
N14 N 0.1112(18) 0.7023(7) 0.9514(4) 0.071(8) Uiso 1 1 d G . . . .
C2 C 0.160(2) 0.6946(7) 0.9203(5) 0.036(7) Uiso 1 1 d G . . . .
C3 C 0.261(2) 0.7295(8) 0.9057(4) 0.079(11) Uiso 1 1 d G . . . .
C04T C -0.509(3) 0.4659(13) 1.1260(8) 0.072(10) Uiso 1 1 d . . . . .
H04A H -0.570419 0.495549 1.121281 0.086 Uiso 1 1 calc R U . . .
H04B H -0.565939 0.437531 1.132738 0.086 Uiso 1 1 calc R U . . .
C5 C 0.359(3) 0.8015(13) 0.9257(9) 0.093(13) Uiso 1 1 d . . . . .
H5A H 0.325582 0.817463 0.942729 0.140 Uiso 1 1 calc R U . . .
H5B H 0.353221 0.824773 0.904928 0.140 Uiso 1 1 calc R U . . .
H5C H 0.454263 0.789735 0.928106 0.140 Uiso 1 1 calc R U . . .
C6 C 0.339(2) 0.7360(8) 0.8745(5) 0.017(5) Uiso 1 1 d . . . . .
H6A H 0.356538 0.703458 0.870109 0.021 Uiso 1 1 calc R U . . .
H6B H 0.428604 0.747247 0.876473 0.021 Uiso 1 1 calc R U . . .
C7 C 0.284(3) 0.7696(10) 0.8454(7) 0.042(8) Uiso 1 1 d . . . . .
H7A H 0.263535 0.802163 0.849554 0.050 Uiso 1 1 calc R U . . .
H7B H 0.198266 0.757574 0.842038 0.050 Uiso 1 1 calc R U . . .
C8 C 0.382(3) 0.7750(10) 0.8142(7) 0.044(8) Uiso 1 1 d . . . . .
H8A H 0.466473 0.788343 0.817520 0.053 Uiso 1 1 calc R U . . .
H8B H 0.406823 0.742071 0.810984 0.053 Uiso 1 1 calc R U . . .
C9 C 0.331(3) 0.8055(10) 0.7849(7) 0.049(8) Uiso 1 1 d . . . . .
H9A H 0.242055 0.793974 0.783002 0.058 Uiso 1 1 calc R U . . .
H9B H 0.314166 0.838981 0.787695 0.058 Uiso 1 1 calc R U . . .
C12 C 0.435(3) 0.7713(9) 0.7379(6) 0.110(14) Uiso 1 1 d G . . . .
C11 C 0.365(2) 0.7280(10) 0.7437(6) 0.102(13) Uiso 1 1 d G . . . .
H11 H 0.295672 0.720959 0.760678 0.122 Uiso 1 1 calc R U . . .
C10 C 0.400(3) 0.6953(8) 0.7240(7) 0.120(15) Uiso 1 1 d G . . . .
H10 H 0.354033 0.666369 0.727812 0.144 Uiso 1 1 calc R U . . .
C15 C 0.505(3) 0.7059(8) 0.6986(6) 0.111(14) Uiso 1 1 d G . . . .
H15 H 0.528146 0.684011 0.685385 0.134 Uiso 1 1 calc R U . . .
C14 C 0.574(2) 0.7492(9) 0.6928(5) 0.075(10) Uiso 1 1 d G . . . .
H14 H 0.643898 0.756243 0.675822 0.090 Uiso 1 1 calc R U . . .
C13 C 0.539(2) 0.7819(7) 0.7125(6) 0.070(10) Uiso 1 1 d G . . . .
C18 C 0.523(2) 0.8869(10) 0.7484(5) 0.102(14) Uiso 1 1 d G . . . .
H18 H 0.468876 0.896064 0.765605 0.122 Uiso 1 1 calc R U . . .
C17 C 0.500(2) 0.8433(9) 0.7404(6) 0.088(12) Uiso 1 1 d G . . . .
C16 C 0.581(3) 0.8296(8) 0.7147(7) 0.093(13) Uiso 1 1 d G . . . .
C21 C 0.685(2) 0.8596(10) 0.6970(5) 0.118(15) Uiso 1 1 d G . . . .
H21 H 0.738666 0.850424 0.679863 0.142 Uiso 1 1 calc R U . . .
C20 C 0.707(2) 0.9032(9) 0.7051(6) 0.095(12) Uiso 1 1 d G . . . .
H20 H 0.776228 0.923277 0.693265 0.114 Uiso 1 1 calc R U . . .
C19 C 0.626(3) 0.9169(8) 0.7308(7) 0.109(14) Uiso 1 1 d G . . . .
H19 H 0.641334 0.946098 0.736135 0.131 Uiso 1 1 calc R U . . .
C22 C 0.293(3) 0.8426(13) 1.0299(9) 0.091(12) Uiso 1 1 d . . . . .
H22A H 0.333463 0.830533 1.011565 0.136 Uiso 1 1 calc R U . . .
H22B H 0.363488 0.842297 1.044039 0.136 Uiso 1 1 calc R U . . .
H22C H 0.254450 0.875834 1.022433 0.136 Uiso 1 1 calc R U . . .
C26 C -0.052(3) 0.7422(13) 1.1149(9) 0.088(12) Uiso 1 1 d . . . . .
H26A H 0.004952 0.720460 1.130161 0.132 Uiso 1 1 calc R U . . .
H26B H -0.120957 0.723594 1.109699 0.132 Uiso 1 1 calc R U . . .
H26C H -0.096832 0.767937 1.124267 0.132 Uiso 1 1 calc R U . . .
C27 C 0.165(3) 0.8301(11) 1.1015(8) 0.057(9) Uiso 1 1 d . . . . .
H27A H 0.263654 0.833969 1.096966 0.069 Uiso 1 1 calc R U . . .
H27B H 0.148257 0.811152 1.123869 0.069 Uiso 1 1 calc R U . . .
C28 C 0.093(3) 0.8809(10) 1.0985(7) 0.045(8) Uiso 1 1 d . . . . .
H28A H 0.082770 0.895480 1.075607 0.054 Uiso 1 1 calc R U . . .
H28B H 0.000173 0.876460 1.109463 0.054 Uiso 1 1 calc R U . . .
C29 C 0.154(3) 0.9169(12) 1.1109(8) 0.070(10) Uiso 1 1 d . . . . .
H29A H 0.247634 0.920654 1.100280 0.084 Uiso 1 1 calc R U . . .
H29B H 0.162627 0.902445 1.133874 0.084 Uiso 1 1 calc R U . . .
C30 C 0.086(3) 0.9683(11) 1.1077(9) 0.078(11) Uiso 1 1 d D . . . .
H30A H 0.043243 0.978130 1.087374 0.094 Uiso 1 1 calc R U . . .
H30B H 0.012628 0.966946 1.125248 0.094 Uiso 1 1 calc R U . . .
C31 C 0.268(2) 1.0291(7) 1.0850(5) 0.055(8) Uiso 1 1 d G . . . .
C32 C 0.272(2) 1.0168(8) 1.0553(7) 0.107(14) Uiso 1 1 d G . . . .
H32 H 0.217652 0.992320 1.053222 0.128 Uiso 1 1 calc R U . . .
C33 C 0.358(3) 1.0412(11) 1.0287(5) 0.19(2) Uiso 1 1 d G . . . .
H33 H 0.360618 1.033019 1.008882 0.223 Uiso 1 1 calc R U . . .
C34 C 0.439(2) 1.0778(9) 1.0319(5) 0.117(14) Uiso 1 1 d G . . . .
H34 H 0.496695 1.094146 1.014087 0.140 Uiso 1 1 calc R U . . .
C35 C 0.435(2) 1.0901(7) 1.0615(6) 0.099(12) Uiso 1 1 d G . . . .
H35 H 0.489806 1.114574 1.063633 0.119 Uiso 1 1 calc R U . . .
C36 C 0.350(2) 1.0657(8) 1.0881(4) 0.095(12) Uiso 1 1 d DG . . . .
C41 C 0.1528(19) 1.0187(7) 1.1643(6) 0.120(14) Uiso 1 1 d G . . . .
H41 H 0.086922 0.995631 1.173415 0.144 Uiso 1 1 calc R U . . .
C42 C 0.200(2) 1.0271(8) 1.1315(5) 0.082(11) Uiso 1 1 d G . . . .
C37 C 0.298(2) 1.0616(8) 1.1179(4) 0.068(9) Uiso 1 1 d DG . . . .
C38 C 0.3498(19) 1.0877(7) 1.1372(5) 0.113(13) Uiso 1 1 d G . . . .
H38 H 0.415723 1.110735 1.128159 0.135 Uiso 1 1 calc R U . . .
C39 C 0.303(2) 1.0793(8) 1.1701(5) 0.083(10) Uiso 1 1 d G . . . .
H39 H 0.337652 1.096768 1.182990 0.100 Uiso 1 1 calc R U . . .
C40 C 0.205(2) 1.0448(8) 1.1836(4) 0.083(10) Uiso 1 1 d G . . . .
H40 H 0.173251 1.039215 1.205620 0.100 Uiso 1 1 calc R U . . .
C43 C -0.222(4) 0.5792(13) 0.9904(9) 0.089(12) Uiso 1 1 d . . . . .
H43A H -0.309664 0.582937 0.981482 0.133 Uiso 1 1 calc R U . . .
H43B H -0.196517 0.544529 0.998356 0.133 Uiso 1 1 calc R U . . .
H43C H -0.152713 0.594202 0.973858 0.133 Uiso 1 1 calc R U . . .
C44 C -0.235(3) 0.6062(12) 1.0204(8) 0.071(10) Uiso 1 1 d . . . . .
C45 C -0.305(3) 0.5953(11) 1.0489(8) 0.067(10) Uiso 1 1 d . . . . .
C46 C -0.261(2) 0.6261(9) 1.0634(6) 0.037(7) Uiso 1 1 d . . . . .
C47 C -0.316(3) 0.6324(11) 1.0973(7) 0.065(10) Uiso 1 1 d . . . . .
H47A H -0.246398 0.620156 1.112147 0.097 Uiso 1 1 calc R U . . .
H47B H -0.397422 0.614103 1.104941 0.097 Uiso 1 1 calc R U . . .
H47C H -0.338926 0.666918 1.096156 0.097 Uiso 1 1 calc R U . . .
C49 C -0.323(2) 0.5067(8) 1.0799(6) 0.024(6) Uiso 1 1 d . . . . .
H49A H -0.277480 0.515374 1.096473 0.029 Uiso 1 1 calc R U . . .
H49B H -0.253055 0.496308 1.064562 0.029 Uiso 1 1 calc R U . . .
C50 C -0.422(4) 0.4626(14) 1.0962(10) 0.105(14) Uiso 1 1 d . . . . .
H50A H -0.481758 0.459966 1.080204 0.127 Uiso 1 1 calc R U . . .
H50B H -0.363848 0.432012 1.101086 0.127 Uiso 1 1 calc R U . . .
C51 C -0.3495(18) 0.4299(7) 1.1687(5) 0.062(10) Uiso 1 1 d G . . . .
C52 C -0.3019(19) 0.3824(8) 1.1664(5) 0.053(8) Uiso 1 1 d G . . . .
H52 H -0.337332 0.368244 1.151807 0.063 Uiso 1 1 calc R U . . .
C53 C -0.201(2) 0.3562(6) 1.1859(6) 0.093(12) Uiso 1 1 d G . . . .
H53 H -0.169549 0.324454 1.184346 0.112 Uiso 1 1 calc R U . . .
C54 C -0.1485(19) 0.3774(9) 1.2077(5) 0.094(12) Uiso 1 1 d G . . . .
H54 H -0.081233 0.359879 1.220779 0.113 Uiso 1 1 calc R U . . .
C55 C -0.196(2) 0.4249(9) 1.2101(5) 0.123(15) Uiso 1 1 d G . . . .
H55 H -0.160696 0.439094 1.224670 0.147 Uiso 1 1 calc R U . . .
C56 C -0.297(2) 0.4511(6) 1.1906(6) 0.072(10) Uiso 1 1 d G . . . .
C57 C -0.3554(19) 0.5009(6) 1.1896(5) 0.052(8) Uiso 1 1 d G . . . .
C58 C -0.3458(17) 0.5376(8) 1.2057(4) 0.092(12) Uiso 1 1 d G . . . .
H58 H -0.285105 0.532658 1.221766 0.111 Uiso 1 1 calc R U . . .
C59 C -0.4271(19) 0.5817(7) 1.1980(5) 0.070(9) Uiso 1 1 d G . . . .
H59 H -0.420674 0.606296 1.208783 0.084 Uiso 1 1 calc R U . . .
C60 C -0.5178(17) 0.5891(6) 1.1740(5) 0.064(9) Uiso 1 1 d G . . . .
H60 H -0.572176 0.618661 1.168821 0.077 Uiso 1 1 calc R U . . .
C62 C -0.5274(17) 0.5524(7) 1.1579(4) 0.049(7) Uiso 1 1 d G . . . .
H62 H -0.588109 0.557391 1.141840 0.059 Uiso 1 1 calc R U . . .
C63 C -0.446(2) 0.5083(6) 1.1656(5) 0.076(11) Uiso 1 1 d G . . . .
C61 C -0.408(3) 0.5501(11) 1.0627(8) 0.063(10) Uiso 1 1 d . . . . .
H61A H -0.482175 0.559303 1.077621 0.075 Uiso 1 1 calc R U . . .
H61B H -0.447729 0.542516 1.044938 0.075 Uiso 1 1 calc R U . . .
Cu4 Cu -0.3460(4) 0.75963(16) 0.99490(10) 0.0662(14) Uani 1 1 d . . . . .
Cu5 Cu -0.5161(4) 0.67185(15) 0.98237(11) 0.0656(14) Uani 1 1 d . . . . .
Cu6 Cu -0.5686(4) 0.70306(15) 1.04945(10) 0.0585(13) Uani 1 1 d . . . . .
N1 N -0.3201(18) 0.7410(7) 0.9578(3) 0.050(7) Uiso 1 1 d G . . . .
N2 N -0.3867(16) 0.7012(6) 0.9521(4) 0.056(7) Uiso 1 1 d G . . . .
C107 C -0.3355(19) 0.6954(6) 0.9207(4) 0.058(9) Uiso 1 1 d G . . . .
C108 C -0.2372(17) 0.7315(6) 0.9070(3) 0.020(6) Uiso 1 1 d G . . . .
C109 C -0.2277(18) 0.7597(6) 0.9299(4) 0.044(8) Uiso 1 1 d G . . . .
N4 N -0.6627(15) 0.6535(5) 1.0437(4) 0.028(5) Uiso 1 1 d G . . . .
C88 C -0.7649(19) 0.6234(7) 1.0639(3) 0.067(10) Uiso 1 1 d G . . . .
C87 C -0.8056(18) 0.5912(6) 1.0462(5) 0.055(9) Uiso 1 1 d G . . . .
C86 C -0.7286(19) 0.6013(7) 1.0152(4) 0.040(7) Uiso 1 1 d G . . . .
N3 N -0.6402(16) 0.6398(6) 1.0137(3) 0.060(8) Uiso 1 1 d G . . . .
N5 N -0.4720(17) 0.7499(6) 1.0587(5) 0.065(8) Uiso 1 1 d G . . . .
N6 N -0.3811(17) 0.7761(6) 1.0328(3) 0.033(6) Uiso 1 1 d G . . . .
C65 C -0.3111(17) 0.8091(6) 1.0449(5) 0.044(8) Uiso 1 1 d G . . . .
C66 C -0.359(2) 0.8032(8) 1.0783(5) 0.084(12) Uiso 1 1 d G . . . .
C67 C -0.458(2) 0.7666(8) 1.0868(4) 0.064(10) Uiso 1 1 d G . . . .
N7 N -0.083(2) 0.8104(9) 0.7546(6) 0.057(7) Uiso 1 1 d . . . . .
N8 N -0.940(3) 0.4689(10) 1.1522(7) 0.068(8) Uiso 1 1 d . . . . .
N16 N -0.319(2) 1.0031(9) 1.1100(6) 0.060(7) Uiso 1 1 d . . . . .
C64 C -0.215(3) 0.8438(10) 1.0246(7) 0.056(9) Uiso 1 1 d . . . . .
H64A H -0.254348 0.877119 1.022497 0.084 Uiso 1 1 calc R U . . .
H64B H -0.197761 0.837362 1.003392 0.084 Uiso 1 1 calc R U . . .
H64C H -0.129443 0.840021 1.034392 0.084 Uiso 1 1 calc R U . . .
C68 C -0.548(3) 0.7404(10) 1.1181(6) 0.045(8) Uiso 1 1 d . . . . .
H68A H -0.502354 0.709127 1.127967 0.068 Uiso 1 1 calc R U . . .
H68B H -0.636842 0.734809 1.112386 0.068 Uiso 1 1 calc R U . . .
H68C H -0.560300 0.760944 1.133198 0.068 Uiso 1 1 calc R U . . .
C69 C -0.321(3) 0.8323(10) 1.1008(8) 0.055(9) Uiso 1 1 d . . . . .
H69A H -0.224358 0.839289 1.095914 0.066 Uiso 1 1 calc R U . . .
H69B H -0.333695 0.812218 1.123060 0.066 Uiso 1 1 calc R U . . .
C70 C -0.412(4) 0.8830(13) 1.0981(10) 0.095(13) Uiso 1 1 d . . . . .
H70A H -0.504838 0.876807 1.108570 0.113 Uiso 1 1 calc R U . . .
H70B H -0.418840 0.900114 1.075381 0.113 Uiso 1 1 calc R U . . .
C71 C -0.336(3) 0.9156(10) 1.1158(8) 0.055(8) Uiso 1 1 d . . . . .
H71A H -0.333900 0.899251 1.138807 0.066 Uiso 1 1 calc R U . . .
H71B H -0.240751 0.919768 1.106223 0.066 Uiso 1 1 calc R U . . .
C72 C -0.419(3) 0.9679(10) 1.1114(8) 0.055(9) Uiso 1 1 d . . . . .
H72A H -0.464417 0.976032 1.091424 0.066 Uiso 1 1 calc R U . . .
H72B H -0.488748 0.967542 1.129563 0.066 Uiso 1 1 calc R U . . .
C74 C -0.218(3) 1.0202(9) 1.0536(7) 0.107(14) Uiso 1 1 d G . . . .
H74 H -0.265472 0.996679 1.047940 0.128 Uiso 1 1 calc R U . . .
C75 C -0.122(3) 1.0475(11) 1.0310(5) 0.141(17) Uiso 1 1 d G . . . .
H75 H -0.104974 1.042367 1.010228 0.169 Uiso 1 1 calc R U . . .
C76 C -0.051(2) 1.0826(10) 1.0395(6) 0.128(15) Uiso 1 1 d G . . . .
H76 H 0.013672 1.100934 1.024433 0.153 Uiso 1 1 calc R U . . .
C77 C -0.076(2) 1.0903(8) 1.0707(7) 0.111(13) Uiso 1 1 d G . . . .
H77 H -0.028180 1.113812 1.076348 0.133 Uiso 1 1 calc R U . . .
C78 C -0.172(2) 1.0630(9) 1.0932(5) 0.066(9) Uiso 1 1 d G . . . .
C73 C -0.243(2) 1.0279(9) 1.0847(6) 0.136(18) Uiso 1 1 d G . . . .
C79 C -0.312(2) 1.0227(7) 1.1380(5) 0.062(9) Uiso 1 1 d G . . . .
C84 C -0.3715(17) 1.0078(6) 1.1699(5) 0.068(9) Uiso 1 1 d G . . . .
H84 H -0.436869 0.983966 1.175310 0.081 Uiso 1 1 calc R U . . .
C83 C -0.334(2) 1.0287(8) 1.1937(4) 0.119(13) Uiso 1 1 d G . . . .
H83 H -0.373628 1.018783 1.214984 0.143 Uiso 1 1 calc R U . . .
C82 C -0.236(2) 1.0644(7) 1.1856(5) 0.077(9) Uiso 1 1 d G . . . .
H82 H -0.210632 1.078336 1.201468 0.092 Uiso 1 1 calc R U . . .
C81 C -0.1762(18) 1.0792(6) 1.1537(6) 0.081(9) Uiso 1 1 d G . . . .
H81 H -0.110878 1.103074 1.148275 0.097 Uiso 1 1 calc R U . . .
C80 C -0.214(2) 1.0583(8) 1.1299(4) 0.094(11) Uiso 1 1 d G . . . .
C85 C -0.728(3) 0.5771(12) 0.9894(8) 0.073(11) Uiso 1 1 d . . . . .
H85A H -0.665580 0.547988 0.993304 0.110 Uiso 1 1 calc R U . . .
H85B H -0.697911 0.599293 0.969034 0.110 Uiso 1 1 calc R U . . .
H85C H -0.819594 0.567660 0.988516 0.110 Uiso 1 1 calc R U . . .
C89 C -0.803(3) 0.6322(12) 1.0957(8) 0.068(10) Uiso 1 1 d . . . . .
H89A H -0.746994 0.656720 1.098838 0.103 Uiso 1 1 calc R U . . .
H89B H -0.790017 0.601863 1.112046 0.103 Uiso 1 1 calc R U . . .
H89C H -0.899186 0.643871 1.097232 0.103 Uiso 1 1 calc R U . . .
C90 C -0.903(3) 0.5484(11) 1.0608(9) 0.070(10) Uiso 1 1 d . . . . .
H90A H -0.980016 0.560307 1.073924 0.084 Uiso 1 1 calc R U . . .
H90B H -0.940574 0.539553 1.043121 0.084 Uiso 1 1 calc R U . . .
C91 C -0.835(3) 0.5018(11) 1.0818(8) 0.059(9) Uiso 1 1 d . . . . .
H91A H -0.753617 0.491031 1.069335 0.071 Uiso 1 1 calc R U . . .
H91B H -0.803479 0.509852 1.100569 0.071 Uiso 1 1 calc R U . . .
C92 C -0.926(3) 0.4616(9) 1.0930(6) 0.042(7) Uiso 1 1 d . . . . .
H92A H -0.871914 0.430168 1.096570 0.051 Uiso 1 1 calc R U . . .
H92B H -0.987180 0.462546 1.076322 0.051 Uiso 1 1 calc R U . . .
C93 C -1.018(4) 0.4653(16) 1.1261(10) 0.108(14) Uiso 1 1 d . . . . .
H93A H -1.082097 0.494122 1.121355 0.130 Uiso 1 1 calc R U . . .
H93B H -1.071504 0.436245 1.133658 0.130 Uiso 1 1 calc R U . . .
C97 C -0.6527(18) 0.3691(7) 1.2056(5) 0.077(10) Uiso 1 1 d G . . . .
H97 H -0.588057 0.347889 1.217738 0.093 Uiso 1 1 calc R U . . .
C96 C -0.714(2) 0.3541(6) 1.1822(6) 0.085(11) Uiso 1 1 d G . . . .
H96 H -0.691137 0.322833 1.178668 0.102 Uiso 1 1 calc R U . . .
C95 C -0.811(2) 0.3859(8) 1.1642(5) 0.095(13) Uiso 1 1 d G . . . .
H95 H -0.852350 0.375845 1.148504 0.114 Uiso 1 1 calc R U . . .
C94 C -0.8459(17) 0.4327(7) 1.1695(5) 0.053(9) Uiso 1 1 d G . . . .
C99 C -0.7841(19) 0.4477(5) 1.1929(5) 0.046(8) Uiso 1 1 d G . . . .
C98 C -0.6875(18) 0.4159(7) 1.2110(4) 0.059(8) Uiso 1 1 d G . . . .
H98 H -0.646192 0.425960 1.226643 0.070 Uiso 1 1 calc R U . . .
C105 C -0.937(2) 0.5063(8) 1.1678(5) 0.053(8) Uiso 1 1 d G . . . .
C104 C -1.013(2) 0.5518(9) 1.1624(5) 0.159(19) Uiso 1 1 d G . . . .
H104 H -1.074336 0.560026 1.146438 0.191 Uiso 1 1 calc R U . . .
C103 C -0.996(2) 0.5850(6) 1.1807(6) 0.088(11) Uiso 1 1 d G . . . .
H103 H -1.046252 0.615436 1.177101 0.105 Uiso 1 1 calc R U . . .
C102 C -0.903(2) 0.5727(7) 1.2045(5) 0.121(14) Uiso 1 1 d G . . . .
H102 H -0.892049 0.594930 1.216820 0.145 Uiso 1 1 calc R U . . .
C101 C -0.8277(18) 0.5272(8) 1.2100(4) 0.059(8) Uiso 1 1 d G . . . .
H101 H -0.765928 0.519015 1.225875 0.071 Uiso 1 1 calc R U . . .
C100 C -0.845(2) 0.4940(6) 1.1916(5) 0.069(10) Uiso 1 1 d G . . . .
C106 C -0.379(3) 0.6547(10) 0.9103(7) 0.047(8) Uiso 1 1 d . . . . .
H10A H -0.346002 0.623950 0.924057 0.070 Uiso 1 1 calc R U . . .
H10B H -0.342199 0.656730 0.888167 0.070 Uiso 1 1 calc R U . . .
H10C H -0.478518 0.656112 0.911655 0.070 Uiso 1 1 calc R U . . .
C110 C -0.142(3) 0.8033(12) 0.9253(9) 0.076(11) Uiso 1 1 d . . . . .
H11A H -0.190829 0.832806 0.913936 0.114 Uiso 1 1 calc R U . . .
H11B H -0.055578 0.798119 0.912918 0.114 Uiso 1 1 calc R U . . .
H11C H -0.123701 0.806942 0.946227 0.114 Uiso 1 1 calc R U . . .
C111 C -0.151(3) 0.7358(13) 0.8737(9) 0.086(12) Uiso 1 1 d . . . . .
H11D H -0.060149 0.746959 0.874790 0.104 Uiso 1 1 calc R U . . .
H11E H -0.137119 0.703286 0.869190 0.104 Uiso 1 1 calc R U . . .
C112 C -0.219(3) 0.7710(13) 0.8465(9) 0.075(11) Uiso 1 1 d . . . . .
H11F H -0.239601 0.802800 0.851766 0.090 Uiso 1 1 calc R U . . .
H11G H -0.305413 0.758330 0.843992 0.090 Uiso 1 1 calc R U . . .
C113 C -0.122(3) 0.7781(12) 0.8135(8) 0.067(10) Uiso 1 1 d . . . . .
H11H H -0.046790 0.798258 0.814458 0.080 Uiso 1 1 calc R U . . .
H11I H -0.080964 0.745901 0.811644 0.080 Uiso 1 1 calc R U . . .
C114 C -0.194(3) 0.8021(10) 0.7834(7) 0.047(8) Uiso 1 1 d . . . . .
H11J H -0.241015 0.833516 0.785305 0.056 Uiso 1 1 calc R U . . .
H11K H -0.262354 0.780725 0.780480 0.056 Uiso 1 1 calc R U . . .
C119 C 0.037(2) 0.7888(7) 0.7138(6) 0.078(11) Uiso 1 1 d G . . . .
C120 C -0.068(2) 0.7739(8) 0.7385(5) 0.045(8) Uiso 1 1 d G . . . .
C115 C -0.130(2) 0.7299(8) 0.7415(5) 0.087(12) Uiso 1 1 d G . . . .
H115 H -0.200277 0.719883 0.757964 0.105 Uiso 1 1 calc R U . . .
C116 C -0.087(2) 0.7007(7) 0.7198(6) 0.099(13) Uiso 1 1 d G . . . .
H116 H -0.128623 0.671220 0.721809 0.119 Uiso 1 1 calc R U . . .
C117 C 0.018(2) 0.7156(8) 0.6952(5) 0.071(10) Uiso 1 1 d G . . . .
H117 H 0.046898 0.696095 0.680670 0.086 Uiso 1 1 calc R U . . .
C118 C 0.080(2) 0.7597(9) 0.6922(5) 0.114(14) Uiso 1 1 d G . . . .
H118 H 0.150765 0.769634 0.675685 0.137 Uiso 1 1 calc R U . . .
C126 C 0.011(2) 0.8436(8) 0.7413(5) 0.059(9) Uiso 1 1 d G . . . .
C121 C 0.092(2) 0.8324(7) 0.7148(6) 0.065(10) Uiso 1 1 d G . . . .
C122 C 0.186(2) 0.8656(9) 0.6964(5) 0.085(12) Uiso 1 1 d G . . . .
H122 H 0.240613 0.858052 0.678742 0.103 Uiso 1 1 calc R U . . .
C123 C 0.200(2) 0.9099(9) 0.7045(7) 0.133(17) Uiso 1 1 d G . . . .
H123 H 0.262743 0.932147 0.692214 0.160 Uiso 1 1 calc R U . . .
C124 C 0.118(3) 0.9212(8) 0.7310(7) 0.133(17) Uiso 1 1 d G . . . .
H124 H 0.127234 0.950861 0.736369 0.160 Uiso 1 1 calc R U . . .
C125 C 0.024(2) 0.8880(10) 0.7494(5) 0.107(14) Uiso 1 1 d G . . . .
H125 H -0.030405 0.895480 0.767053 0.129 Uiso 1 1 calc R U . . .
Cu7 Cu 1.2222(4) 0.75959(15) 0.49480(10) 0.0600(12) Uani 1 1 d . . . . .
Cu8 Cu 1.4468(5) 0.67164(17) 0.48238(11) 0.0702(14) Uani 1 1 d . . . . .
Cu9 Cu 1.4176(4) 0.70307(15) 0.54966(11) 0.0651(14) Uani 1 1 d . . . . .
N28 N 1.282(3) 0.7507(9) 0.5574(7) 0.073(9) Uiso 1 1 d . . . . .
N29 N 1.199(2) 0.7780(9) 0.5350(6) 0.061(8) Uiso 1 1 d . . . . .
N33 N 1.5339(14) 0.6557(5) 0.5417(4) 0.076(9) Uiso 1 1 d G . . . .
C212 C 1.6284(15) 0.6283(6) 0.5637(3) 0.015(5) Uiso 1 1 d G . . . .
C213 C 1.7103(13) 0.5948(5) 0.5482(3) 0.016(5) Uiso 1 1 d G . . . .
C214 C 1.6664(16) 0.6015(6) 0.5166(3) 0.041(7) Uiso 1 1 d G . . . .
N32 N 1.5574(14) 0.6392(6) 0.5126(3) 0.031(5) Uiso 1 1 d G . . . .
N34 N 1.792(3) 0.4671(9) 0.6532(7) 0.067(8) Uiso 1 1 d . . . . .
N35 N 1.179(3) 0.8109(13) 0.2555(9) 0.109(11) Uiso 1 1 d . . . . .
N36 N 0.964(3) 1.0074(10) 0.6094(7) 0.077(9) Uiso 1 1 d . . . . .
C190 C 1.014(3) 0.8433(12) 0.5264(9) 0.079(11) Uiso 1 1 d . . . . .
H19A H 1.044595 0.876338 0.518933 0.118 Uiso 1 1 calc R U . . .
H19B H 0.922988 0.844169 0.537854 0.118 Uiso 1 1 calc R U . . .
H19C H 1.009599 0.829732 0.507986 0.118 Uiso 1 1 calc R U . . .
C191 C 1.119(2) 0.8095(8) 0.5501(6) 0.024(6) Uiso 1 1 d . . . . .
C192 C 1.137(3) 0.7998(11) 0.5783(8) 0.061(9) Uiso 1 1 d . . . . .
C193 C 1.244(2) 0.7640(9) 0.5856(6) 0.041(7) Uiso 1 1 d . . . . .
C194 C 1.312(3) 0.7421(11) 0.6165(7) 0.060(9) Uiso 1 1 d . . . . .
H19D H 1.323585 0.767991 0.626943 0.090 Uiso 1 1 calc R U . . .
H19E H 1.401268 0.726802 0.611445 0.090 Uiso 1 1 calc R U . . .
H19F H 1.255345 0.717747 0.630906 0.090 Uiso 1 1 calc R U . . .
C195 C 1.067(3) 0.8323(10) 0.6019(7) 0.047(8) Uiso 1 1 d . . . . .
H19G H 0.972655 0.841327 0.596308 0.056 Uiso 1 1 calc R U . . .
H19H H 1.061020 0.810901 0.623778 0.056 Uiso 1 1 calc R U . . .
C196 C 1.131(3) 0.8810(11) 0.6035(8) 0.069(10) Uiso 1 1 d . . . . .
H19I H 1.172389 0.897663 0.582131 0.083 Uiso 1 1 calc R U . . .
H19J H 1.201847 0.873338 0.618532 0.083 Uiso 1 1 calc R U . . .
C197 C 1.008(3) 0.9151(10) 0.6155(7) 0.051(8) Uiso 1 1 d . . . . .
H19K H 0.932105 0.919647 0.602002 0.061 Uiso 1 1 calc R U . . .
H19L H 0.974538 0.900620 0.637933 0.061 Uiso 1 1 calc R U . . .
C198 C 1.071(3) 0.9638(12) 0.6123(9) 0.082(11) Uiso 1 1 d . . . . .
H19M H 1.138059 0.970148 0.593244 0.098 Uiso 1 1 calc R U . . .
H19N H 1.120937 0.961269 0.631236 0.098 Uiso 1 1 calc R U . . .
C204 C 0.887(2) 1.0267(8) 0.5810(5) 0.064(10) Uiso 1 1 d G . . . .
C199 C 0.9139(19) 1.0163(7) 0.5507(6) 0.091(12) Uiso 1 1 d G . . . .
H199 H 0.982541 0.992220 0.547501 0.109 Uiso 1 1 calc R U . . .
C200 C 0.838(2) 1.0419(8) 0.5251(5) 0.109(12) Uiso 1 1 d G . . . .
H200 H 0.856279 1.034924 0.504838 0.130 Uiso 1 1 calc R U . . .
C201 C 0.736(2) 1.0779(7) 0.5299(5) 0.080(10) Uiso 1 1 d G . . . .
H201 H 0.684987 1.094988 0.512808 0.097 Uiso 1 1 calc R U . . .
C202 C 0.7086(19) 1.0883(7) 0.5602(6) 0.093(11) Uiso 1 1 d G . . . .
H202 H 0.639955 1.112349 0.563442 0.111 Uiso 1 1 calc R U . . .
C203 C 0.784(2) 1.0627(8) 0.5858(5) 0.093(11) Uiso 1 1 d G . . . .
C210 C 0.908(2) 1.0229(8) 0.6350(6) 0.069(10) Uiso 1 1 d G . . . .
C205 C 0.807(3) 1.0587(9) 0.6225(5) 0.082(11) Uiso 1 1 d G . . . .
C206 C 0.729(2) 1.0852(8) 0.6425(7) 0.139(17) Uiso 1 1 d G . . . .
H206 H 0.661426 1.109196 0.634107 0.166 Uiso 1 1 calc R U . . .
C207 C 0.753(2) 1.0759(9) 0.6751(7) 0.112(14) Uiso 1 1 d G . . . .
H207 H 0.701101 1.093701 0.688500 0.135 Uiso 1 1 calc R U . . .
C208 C 0.854(3) 1.0401(10) 0.6876(5) 0.130(16) Uiso 1 1 d G . . . .
H208 H 0.870248 1.033901 0.709439 0.155 Uiso 1 1 calc R U . . .
C209 C 0.932(2) 1.0136(8) 0.6676(6) 0.086(12) Uiso 1 1 d G . . . .
H209 H 0.999727 0.989598 0.675984 0.103 Uiso 1 1 calc R U . . .
C211 C 1.649(3) 0.6339(11) 0.5979(7) 0.065(9) Uiso 1 1 d . . . . .
H21A H 1.647211 0.668485 0.597377 0.097 Uiso 1 1 calc R U . . .
H21B H 1.735833 0.617895 0.604359 0.097 Uiso 1 1 calc R U . . .
H21C H 1.574971 0.618825 0.613192 0.097 Uiso 1 1 calc R U . . .
C215 C 1.679(3) 0.5764(12) 0.4883(8) 0.071(10) Uiso 1 1 d . . . . .
H21D H 1.774948 0.572292 0.480606 0.107 Uiso 1 1 calc R U . . .
H21E H 1.629498 0.596598 0.470859 0.107 Uiso 1 1 calc R U . . .
H21F H 1.640613 0.544450 0.495620 0.107 Uiso 1 1 calc R U . . .
C216 C 1.823(3) 0.5520(12) 0.5594(9) 0.086(12) Uiso 1 1 d . . . . .
H21G H 1.882712 0.546302 0.540846 0.103 Uiso 1 1 calc R U . . .
H21H H 1.878806 0.560571 0.574338 0.103 Uiso 1 1 calc R U . . .
C217 C 1.747(3) 0.5070(10) 0.5760(7) 0.053(8) Uiso 1 1 d . . . . .
H21I H 1.704962 0.495638 0.559913 0.063 Uiso 1 1 calc R U . . .
H21J H 1.674163 0.515361 0.591405 0.063 Uiso 1 1 calc R U . . .
C218 C 1.850(3) 0.4623(12) 0.5951(8) 0.074(11) Uiso 1 1 d . . . . .
H21K H 1.802190 0.431889 0.598918 0.089 Uiso 1 1 calc R U . . .
H21L H 1.930582 0.459355 0.580048 0.089 Uiso 1 1 calc R U . . .
C219 C 1.903(3) 0.4629(12) 0.6278(8) 0.074(11) Uiso 1 1 d . . . . .
H21M H 1.959775 0.432693 0.635277 0.089 Uiso 1 1 calc R U . . .
H21N H 1.961256 0.490640 0.624120 0.089 Uiso 1 1 calc R U . . .
C221 C 1.7009(19) 0.3848(8) 0.6641(5) 0.079(11) Uiso 1 1 d G . . . .
H221 H 1.761295 0.373412 0.648700 0.095 Uiso 1 1 calc R U . . .
C220 C 1.710(2) 0.4322(8) 0.6681(6) 0.088(12) Uiso 1 1 d G . . . .
C225 C 1.620(3) 0.4492(6) 0.6911(6) 0.096(13) Uiso 1 1 d G . . . .
C224 C 1.520(2) 0.4189(8) 0.7101(5) 0.063(10) Uiso 1 1 d G . . . .
H224 H 1.460071 0.430307 0.725491 0.076 Uiso 1 1 calc R U . . .
C223 C 1.5109(19) 0.3715(8) 0.7061(5) 0.107(14) Uiso 1 1 d G . . . .
H223 H 1.444125 0.351222 0.718820 0.128 Uiso 1 1 calc R U . . .
C222 C 1.601(2) 0.3545(6) 0.6831(5) 0.047(8) Uiso 1 1 d G . . . .
H222 H 1.594735 0.322774 0.680425 0.056 Uiso 1 1 calc R U . . .
C227 C 1.829(2) 0.5520(9) 0.6601(6) 0.139(17) Uiso 1 1 d G . . . .
H227 H 1.902587 0.558205 0.644037 0.166 Uiso 1 1 calc R U . . .
C228 C 1.781(3) 0.5876(8) 0.6769(8) 0.124(17) Uiso 1 1 d G . . . .
H228 H 1.822456 0.617682 0.672070 0.149 Uiso 1 1 calc R U . . .
C229 C 1.670(3) 0.5783(9) 0.7009(7) 0.16(2) Uiso 1 1 d G . . . .
H229 H 1.638287 0.602166 0.712138 0.196 Uiso 1 1 calc R U . . .
C230 C 1.608(2) 0.5334(10) 0.7081(5) 0.086(11) Uiso 1 1 d G . . . .
H230 H 1.534249 0.527174 0.724173 0.103 Uiso 1 1 calc R U . . .
C226 C 1.656(2) 0.4978(7) 0.6913(6) 0.082(11) Uiso 1 1 d G . . . .
C231 C 1.766(2) 0.5071(8) 0.6673(5) 0.039(7) Uiso 1 1 d G . . . .
C232 C 1.059(3) 0.8016(11) 0.4259(8) 0.070(10) Uiso 1 1 d . . . . .
H23A H 0.969131 0.789263 0.427290 0.105 Uiso 1 1 calc R U . . .
H23B H 1.074938 0.826242 0.405731 0.105 Uiso 1 1 calc R U . . .
H23C H 1.064064 0.816181 0.443777 0.105 Uiso 1 1 calc R U . . .
C233 C 1.1683(17) 0.7594(6) 0.4273(5) 0.074(11) Uiso 1 1 d G . . . .
N30 N 1.2424(17) 0.7445(6) 0.4554(4) 0.041(6) Uiso 1 1 d G . . . .
N31 N 1.3371(16) 0.7042(6) 0.4517(4) 0.051(7) Uiso 1 1 d G . . . .
C235 C 1.3217(19) 0.6942(6) 0.4214(5) 0.064(10) Uiso 1 1 d G . . . .
C234 C 1.2173(19) 0.7283(8) 0.4063(4) 0.034(7) Uiso 1 1 d G . . . .
C236 C 1.405(3) 0.6530(10) 0.4110(7) 0.056(9) Uiso 1 1 d . . . . .
H23D H 1.490528 0.646911 0.421075 0.084 Uiso 1 1 calc R U . . .
H23E H 1.425307 0.661910 0.387714 0.084 Uiso 1 1 calc R U . . .
H23F H 1.354355 0.623632 0.417372 0.084 Uiso 1 1 calc R U . . .
C237 C 1.159(3) 0.7382(10) 0.3744(7) 0.044(8) Uiso 1 1 d . . . . .
H23G H 1.158155 0.706714 0.368789 0.053 Uiso 1 1 calc R U . . .
H23H H 1.063519 0.750618 0.377261 0.053 Uiso 1 1 calc R U . . .
C238 C 1.229(4) 0.7732(16) 0.3463(11) 0.118(15) Uiso 1 1 d . . . . .
H23I H 1.326779 0.762853 0.344017 0.141 Uiso 1 1 calc R U . . .
H23J H 1.221673 0.805994 0.350341 0.141 Uiso 1 1 calc R U . . .
C239 C 1.163(4) 0.7762(14) 0.3126(9) 0.086(12) Uiso 1 1 d . . . . .
H23K H 1.153280 0.742828 0.310772 0.104 Uiso 1 1 calc R U . . .
H23L H 1.071765 0.792917 0.313169 0.104 Uiso 1 1 calc R U . . .
C240 C 1.251(3) 0.8036(13) 0.2828(8) 0.073(10) Uiso 1 1 d . . . . .
H24A H 1.272975 0.835312 0.285734 0.087 Uiso 1 1 calc R U . . .
H24B H 1.337860 0.784351 0.280001 0.087 Uiso 1 1 calc R U . . .
C241 C 1.186(2) 0.7761(8) 0.2369(5) 0.095(12) Uiso 1 1 d G . . . .
C242 C 1.274(2) 0.7336(9) 0.2440(5) 0.096(12) Uiso 1 1 d G . . . .
H242 H 1.329183 0.728295 0.261160 0.115 Uiso 1 1 calc R U . . .
C243 C 1.2800(19) 0.6991(7) 0.2255(6) 0.122(15) Uiso 1 1 d G . . . .
H243 H 1.339024 0.670698 0.230200 0.146 Uiso 1 1 calc R U . . .
C244 C 1.198(2) 0.7071(6) 0.1998(5) 0.087(11) Uiso 1 1 d G . . . .
H244 H 1.201559 0.683984 0.187414 0.105 Uiso 1 1 calc R U . . .
C245 C 1.1094(17) 0.7495(7) 0.1927(4) 0.057(8) Uiso 1 1 d G . . . .
H245 H 1.054252 0.754866 0.175587 0.068 Uiso 1 1 calc R U . . .
C246 C 1.1035(19) 0.7840(6) 0.2113(5) 0.064(10) Uiso 1 1 d DG . . . .
C247 C 1.047(2) 0.8278(6) 0.2140(6) 0.082(11) Uiso 1 1 d DG . . . .
C248 C 0.947(2) 0.8550(7) 0.1947(5) 0.083(10) Uiso 1 1 d G . . . .
H248 H 0.921828 0.844084 0.177434 0.099 Uiso 1 1 calc R U . . .
C249 C 0.8847(18) 0.8987(7) 0.2011(5) 0.080(10) Uiso 1 1 d G . . . .
H249 H 0.818033 0.916929 0.188140 0.096 Uiso 1 1 calc R U . . .
C250 C 0.922(2) 0.9151(6) 0.2269(6) 0.086(10) Uiso 1 1 d G . . . .
H250 H 0.880613 0.944284 0.231148 0.103 Uiso 1 1 calc R U . . .
C251 C 1.022(2) 0.8878(9) 0.2462(5) 0.108(14) Uiso 1 1 d G . . . .
H251 H 1.046991 0.898793 0.263450 0.130 Uiso 1 1 calc R U . . .
C252 C 1.0841(19) 0.8442(8) 0.2398(5) 0.085(12) Uiso 1 1 d G . . . .
Cu10 Cu 0.7214(5) 0.75983(17) 0.49446(10) 0.0721(15) Uani 1 1 d . . . . .
Cu11 Cu 0.9481(4) 0.67179(16) 0.48279(10) 0.0621(13) Uani 1 1 d . . . . .
Cu12 Cu 0.9163(4) 0.70327(16) 0.54917(11) 0.0673(14) Uani 1 1 d . . . . .
N21 N 0.7414(18) 0.7422(7) 0.4564(4) 0.056(7) Uiso 1 1 d G . . . .
N22 N 0.8307(16) 0.7012(6) 0.4515(4) 0.059(7) Uiso 1 1 d G . . . .
C151 C 0.8135(18) 0.6945(6) 0.4203(5) 0.037(7) Uiso 1 1 d G . . . .
C150 C 0.714(2) 0.7313(8) 0.4059(4) 0.057(9) Uiso 1 1 d G . . . .
C149 C 0.6690(17) 0.7608(6) 0.4282(5) 0.045(8) Uiso 1 1 d G . . . .
N23 N 1.056(2) 0.6401(8) 0.5131(4) 0.092(10) Uiso 1 1 d G . . . .
N24 N 1.0520(16) 0.6534(6) 0.5431(5) 0.039(6) Uiso 1 1 d G . . . .
C170 C 1.150(2) 0.6214(8) 0.5621(4) 0.081(11) Uiso 1 1 d G . . . .
C171 C 1.2145(19) 0.5883(7) 0.5438(6) 0.087(11) Uiso 1 1 d G . . . .
C172 C 1.156(2) 0.5999(8) 0.5135(5) 0.070(10) Uiso 1 1 d G . . . .
N25 N 0.458(2) 1.0050(9) 0.6089(6) 0.055(7) Uiso 1 1 d . . . . .
N26 N 0.682(2) 0.8061(9) 0.2532(6) 0.061(7) Uiso 1 1 d . . . . .
N27 N 1.305(3) 0.4664(10) 0.6512(7) 0.074(9) Uiso 1 1 d . . . . .
C127 C 0.810(3) 0.7418(12) 0.6186(8) 0.072(10) Uiso 1 1 d . . . . .
H12A H 0.802089 0.764157 0.632550 0.107 Uiso 1 1 calc R U . . .
H12B H 0.906125 0.732916 0.613654 0.107 Uiso 1 1 calc R U . . .
H12C H 0.762844 0.712419 0.629516 0.107 Uiso 1 1 calc R U . . .
C130 C 0.6057(19) 0.8093(7) 0.5466(5) 0.096(13) Uiso 1 1 d G . . . .
C129 C 0.633(2) 0.8042(7) 0.5793(5) 0.043(8) Uiso 1 1 d G . . . .
C128 C 0.744(2) 0.7675(8) 0.5864(4) 0.073(11) Uiso 1 1 d G . . . .
N19 N 0.7844(16) 0.7500(6) 0.5581(5) 0.050(7) Uiso 1 1 d G . . . .
N20 N 0.699(2) 0.7758(8) 0.5335(4) 0.060(8) Uiso 1 1 d G . . . .
C131 C 0.508(3) 0.8403(12) 0.5263(8) 0.076(11) Uiso 1 1 d . . . . .
H13A H 0.417794 0.827381 0.532301 0.113 Uiso 1 1 calc R U . . .
H13B H 0.535992 0.840878 0.503910 0.113 Uiso 1 1 calc R U . . .
H13C H 0.504402 0.873388 0.529143 0.113 Uiso 1 1 calc R U . . .
C132 C 0.541(3) 0.8316(12) 0.6007(9) 0.076(11) Uiso 1 1 d . . . . .
H13D H 0.539051 0.813393 0.623416 0.091 Uiso 1 1 calc R U . . .
H13E H 0.447753 0.837190 0.594327 0.091 Uiso 1 1 calc R U . . .
C133 C 0.613(2) 0.8826(9) 0.5948(7) 0.046(7) Uiso 1 1 d . . . . .
H13F H 0.704052 0.876441 0.602697 0.056 Uiso 1 1 calc R U . . .
H13G H 0.623619 0.898524 0.571723 0.056 Uiso 1 1 calc R U . . .
C134 C 0.520(3) 0.9175(11) 0.6135(8) 0.067(10) Uiso 1 1 d . . . . .
H13H H 0.427054 0.921026 0.606626 0.081 Uiso 1 1 calc R U . . .
H13I H 0.513264 0.901513 0.636657 0.081 Uiso 1 1 calc R U . . .
C135 C 0.571(3) 0.9687(10) 0.6085(8) 0.058(9) Uiso 1 1 d . . . . .
H13J H 0.629146 0.968616 0.625556 0.070 Uiso 1 1 calc R U . . .
H13K H 0.627284 0.977391 0.587762 0.070 Uiso 1 1 calc R U . . .
C138 C 0.366(3) 1.0339(9) 0.6892(5) 0.16(2) Uiso 1 1 d G . . . .
H138 H 0.388773 1.024513 0.710584 0.189 Uiso 1 1 calc R U . . .
C137 C 0.437(2) 1.0116(7) 0.6660(7) 0.074(11) Uiso 1 1 d G . . . .
H137 H 0.507839 0.987345 0.671886 0.089 Uiso 1 1 calc R U . . .
C136 C 0.403(2) 1.0257(8) 0.6340(6) 0.080(11) Uiso 1 1 d G . . . .
C141 C 0.298(2) 1.0620(9) 0.6252(4) 0.077(11) Uiso 1 1 d DG . . . .
C140 C 0.2263(19) 1.0843(7) 0.6484(6) 0.079(10) Uiso 1 1 d G . . . .
H140 H 0.155752 1.108545 0.642518 0.094 Uiso 1 1 calc R U . . .
C139 C 0.260(2) 1.0702(9) 0.6804(5) 0.100(13) Uiso 1 1 d G . . . .
H139 H 0.212726 1.085114 0.695900 0.119 Uiso 1 1 calc R U . . .
C145 C 0.307(3) 1.0523(11) 0.5308(5) 0.18(2) Uiso 1 1 d G . . . .
H145 H 0.309691 1.049924 0.509354 0.222 Uiso 1 1 calc R U . . .
C144 C 0.210(2) 1.0845(10) 0.5424(6) 0.123(14) Uiso 1 1 d G . . . .
H144 H 0.146660 1.103663 0.528809 0.147 Uiso 1 1 calc R U . . .
C143 C 0.206(2) 1.0880(8) 0.5744(7) 0.125(14) Uiso 1 1 d G . . . .
H143 H 0.141089 1.109526 0.582195 0.150 Uiso 1 1 calc R U . . .
C142 C 0.301(3) 1.0593(11) 0.5947(5) 0.120(15) Uiso 1 1 d DG . . . .
C147 C 0.398(2) 1.0271(9) 0.5831(7) 0.085(12) Uiso 1 1 d G . . . .
C146 C 0.402(2) 1.0236(9) 0.5511(7) 0.132(16) Uiso 1 1 d G . . . .
H146 H 0.467154 1.002047 0.543284 0.159 Uiso 1 1 calc R U . . .
C148 C 0.574(3) 0.8036(10) 0.4259(7) 0.051(8) Uiso 1 1 d . . . . .
H14A H 0.523144 0.802211 0.446795 0.076 Uiso 1 1 calc R U . . .
H14B H 0.509797 0.803962 0.410248 0.076 Uiso 1 1 calc R U . . .
H14C H 0.623772 0.833153 0.419185 0.076 Uiso 1 1 calc R U . . .
C152 C 0.889(3) 0.6560(10) 0.4079(7) 0.053(8) Uiso 1 1 d . . . . .
H15A H 0.984700 0.654613 0.412091 0.080 Uiso 1 1 calc R U . . .
H15B H 0.883277 0.662741 0.384909 0.080 Uiso 1 1 calc R U . . .
H15C H 0.851003 0.624746 0.418536 0.080 Uiso 1 1 calc R U . . .
C153 C 0.659(3) 0.7370(11) 0.3724(7) 0.052(9) Uiso 1 1 d . . . . .
H15D H 0.657679 0.704290 0.368672 0.062 Uiso 1 1 calc R U . . .
H15E H 0.564771 0.751162 0.373151 0.062 Uiso 1 1 calc R U . . .
C154 C 0.742(2) 0.7685(8) 0.3445(5) 0.018(5) Uiso 1 1 d . . . . .
H15F H 0.832488 0.751997 0.341017 0.022 Uiso 1 1 calc R U . . .
H15G H 0.755574 0.799893 0.349108 0.022 Uiso 1 1 calc R U . . .
C155 C 0.666(3) 0.7775(11) 0.3142(7) 0.056(9) Uiso 1 1 d . . . . .
H15H H 0.574524 0.792902 0.318347 0.067 Uiso 1 1 calc R U . . .
H15I H 0.653053 0.745718 0.309960 0.067 Uiso 1 1 calc R U . . .
C156 C 0.742(4) 0.8113(15) 0.2828(10) 0.099(13) Uiso 1 1 d . . . . .
H15J H 0.731607 0.845683 0.283965 0.119 Uiso 1 1 calc R U . . .
H15K H 0.840607 0.801480 0.281527 0.119 Uiso 1 1 calc R U . . .
C162 C 0.610(2) 0.7859(6) 0.2150(6) 0.082(11) Uiso 1 1 d G . . . .
C157 C 0.703(2) 0.7689(7) 0.2386(5) 0.048(8) Uiso 1 1 d G . . . .
C158 C 0.7800(19) 0.7242(8) 0.2401(5) 0.113(14) Uiso 1 1 d G . . . .
H158 H 0.841597 0.712838 0.255929 0.135 Uiso 1 1 calc R U . . .
C159 C 0.765(2) 0.6966(6) 0.2180(6) 0.073(9) Uiso 1 1 d G . . . .
H159 H 0.817130 0.666767 0.218989 0.088 Uiso 1 1 calc R U . . .
C160 C 0.673(2) 0.7137(8) 0.1943(5) 0.097(12) Uiso 1 1 d G . . . .
H160 H 0.663403 0.695210 0.179527 0.117 Uiso 1 1 calc R U . . .
C161 C 0.596(2) 0.7583(9) 0.1928(5) 0.120(15) Uiso 1 1 d G . . . .
H161 H 0.534142 0.769724 0.177003 0.144 Uiso 1 1 calc R U . . .
C166 C 0.446(2) 0.9201(7) 0.2346(6) 0.105(13) Uiso 1 1 d G . . . .
H166 H 0.419027 0.948927 0.241280 0.126 Uiso 1 1 calc R U . . .
C167 C 0.542(2) 0.8858(9) 0.2511(5) 0.109(14) Uiso 1 1 d G . . . .
H167 H 0.579310 0.891700 0.268818 0.131 Uiso 1 1 calc R U . . .
C168 C 0.5831(19) 0.8426(8) 0.2411(5) 0.076(11) Uiso 1 1 d G . . . .
C163 C 0.528(2) 0.8338(6) 0.2147(5) 0.057(8) Uiso 1 1 d G . . . .
C164 C 0.4318(19) 0.8681(8) 0.1982(4) 0.074(9) Uiso 1 1 d G . . . .
H164 H 0.394796 0.862150 0.180466 0.089 Uiso 1 1 calc R U . . .
C165 C 0.391(2) 0.9112(7) 0.2081(6) 0.111(13) Uiso 1 1 d G . . . .
H165 H 0.326768 0.934151 0.197104 0.133 Uiso 1 1 calc R U . . .
C169 C 1.143(3) 0.6264(12) 0.5963(8) 0.085(12) Uiso 1 1 d . . . . .
H16A H 1.076244 0.652873 0.599038 0.128 Uiso 1 1 calc R U . . .
H16B H 1.232068 0.633562 0.600784 0.128 Uiso 1 1 calc R U . . .
H16C H 1.115015 0.595915 0.611142 0.128 Uiso 1 1 calc R U . . .
C173 C 1.207(2) 0.5791(9) 0.4891(6) 0.045(8) Uiso 1 1 d . . . . .
H17A H 1.146101 0.554756 0.487530 0.068 Uiso 1 1 calc R U . . .
H17B H 1.297172 0.563337 0.493355 0.068 Uiso 1 1 calc R U . . .
H17C H 1.214279 0.604218 0.468945 0.068 Uiso 1 1 calc R U . . .
C174 C 1.312(3) 0.5503(10) 0.5604(7) 0.052(8) Uiso 1 1 d . . . . .
H17D H 1.357997 0.564349 0.574671 0.063 Uiso 1 1 calc R U . . .
H17E H 1.382760 0.542725 0.544050 0.063 Uiso 1 1 calc R U . . .
C175 C 1.252(3) 0.5000(12) 0.5811(8) 0.076(11) Uiso 1 1 d . . . . .
H17F H 1.194008 0.507302 0.599465 0.091 Uiso 1 1 calc R U . . .
H17G H 1.192471 0.489571 0.567759 0.091 Uiso 1 1 calc R U . . .
C176 C 1.348(3) 0.4562(11) 0.5943(8) 0.059(9) Uiso 1 1 d . . . . .
H17H H 1.297724 0.426260 0.601035 0.070 Uiso 1 1 calc R U . . .
H17I H 1.421376 0.451912 0.577575 0.070 Uiso 1 1 calc R U . . .
C177 C 1.408(3) 0.4645(13) 0.6218(8) 0.076(11) Uiso 1 1 d . . . . .
H17J H 1.453248 0.495513 0.614903 0.091 Uiso 1 1 calc R U . . .
H17K H 1.478517 0.438178 0.628550 0.091 Uiso 1 1 calc R U . . .
C178 C 1.2120(18) 0.4315(7) 0.6687(5) 0.035(7) Uiso 1 1 d G . . . .
C183 C 1.122(2) 0.4470(7) 0.6923(5) 0.075(11) Uiso 1 1 d G . . . .
C182 C 1.021(2) 0.4161(9) 0.7103(5) 0.101(14) Uiso 1 1 d G . . . .
H182 H 0.960311 0.426470 0.726092 0.121 Uiso 1 1 calc R U . . .
C181 C 1.010(2) 0.3698(8) 0.7047(6) 0.082(11) Uiso 1 1 d G . . . .
H181 H 0.943088 0.349107 0.716748 0.098 Uiso 1 1 calc R U . . .
C180 C 1.101(2) 0.3543(7) 0.6811(6) 0.130(17) Uiso 1 1 d G . . . .
H180 H 1.094014 0.323241 0.677347 0.157 Uiso 1 1 calc R U . . .
C179 C 1.202(2) 0.3851(7) 0.6631(5) 0.064(10) Uiso 1 1 d G . . . .
H179 H 1.262160 0.374739 0.647288 0.077 Uiso 1 1 calc R U . . .
C185 C 1.276(3) 0.5083(9) 0.6643(6) 0.091(12) Uiso 1 1 d G . . . .
C186 C 1.336(2) 0.5535(9) 0.6578(5) 0.078(11) Uiso 1 1 d G . . . .
H186 H 1.407167 0.561073 0.641071 0.094 Uiso 1 1 calc R U . . .
C187 C 1.291(3) 0.5873(8) 0.6761(7) 0.124(16) Uiso 1 1 d G . . . .
H187 H 1.331311 0.617581 0.671700 0.149 Uiso 1 1 calc R U . . .
C188 C 1.185(3) 0.5760(9) 0.7010(6) 0.093(12) Uiso 1 1 d G . . . .
H188 H 1.154328 0.598668 0.713322 0.112 Uiso 1 1 calc R U . . .
C189 C 1.124(2) 0.5308(11) 0.7076(6) 0.18(2) Uiso 1 1 d G . . . .
H189 H 1.053198 0.523248 0.724316 0.218 Uiso 1 1 calc R U . . .
C184 C 1.170(3) 0.4970(8) 0.6893(7) 0.084(11) Uiso 1 1 d G . . . .

loop_
_atom_site_aniso_label
_atom_site_aniso_U_11
_atom_site_aniso_U_22
_atom_site_aniso_U_33
_atom_site_aniso_U_23
_atom_site_aniso_U_13
_atom_site_aniso_U_12
Cu1 0.093(3) 0.063(3) 0.044(3) -0.022(3) 0.006(3) -0.009(2)
Cu2 0.085(3) 0.046(3) 0.051(3) -0.010(2) 0.014(3) -0.017(2)
Cu3 0.089(3) 0.059(3) 0.053(3) -0.016(3) 0.001(3) -0.014(2)
Cu4 0.080(3) 0.072(3) 0.045(3) -0.019(3) 0.006(2) 0.001(2)
Cu5 0.070(3) 0.063(3) 0.057(3) -0.013(3) 0.006(3) 0.005(2)
Cu6 0.082(3) 0.052(3) 0.045(3) -0.021(2) 0.003(2) -0.010(2)
Cu7 0.092(3) 0.049(3) 0.049(3) -0.027(2) -0.019(2) 0.003(2)
Cu8 0.086(3) 0.073(3) 0.053(3) -0.020(3) -0.012(3) 0.011(3)
Cu9 0.085(3) 0.051(3) 0.055(3) -0.013(2) -0.002(3) 0.014(2)
Cu10 0.091(3) 0.077(3) 0.043(3) -0.018(3) 0.013(3) 0.003(3)
Cu11 0.079(3) 0.069(3) 0.039(3) -0.018(2) -0.011(2) 0.009(2)
Cu12 0.090(3) 0.061(3) 0.055(3) -0.027(3) -0.004(3) 0.012(2)

_geom_special_details            
;
 All esds (except the esd in the dihedral angle between two l.s. planes)
 are estimated using the full covariance matrix.  The cell esds are taken
 into account individually in the estimation of esds in distances, angles
 and torsion angles; correlations between esds in cell parameters are only
 used when they are defined by crystal symmetry.  An approximate (isotropic)
 treatment of cell esds is used for estimating esds involving l.s. planes.
;
loop_
_geom_bond_atom_site_label_1
_geom_bond_atom_site_label_2
_geom_bond_distance
_geom_bond_site_symmetry_2
_geom_bond_publ_flag
Cu1 N12 1.806(14) . ?
Cu1 N13 1.840(15) . ?
Cu2 N9 1.871(19) . ?
Cu2 N14 1.813(14) . ?
Cu3 N10 1.83(3) . ?
Cu3 N11 1.772(14) . ?
N9 N10 1.38(3) . ?
N9 C44 1.23(3) . ?
N10 C46 1.38(3) . ?
N12 C23 1.4200 . ?
N12 N11 1.4200 . ?
C23 C24 1.4200 . ?
C23 C22 1.47(3) . ?
C24 C25 1.4200 . ?
C24 C27 1.44(3) . ?
C25 N11 1.4200 . ?
C25 C26 1.41(3) . ?
N15 C9 1.42(3) . ?
N15 C12 1.40(3) . ?
N15 C17 1.33(3) . ?
N17 C04T 1.44(4) . ?
N17 C51 1.35(3) . ?
N17 C63 1.39(3) . ?
N18 C30 1.465(18) . ?
N18 C31 1.32(3) . ?
N18 C42 1.30(3) . ?
C1 H1A 0.9600 . ?
C1 H1B 0.9600 . ?
C1 H1C 0.9600 . ?
C1 C2 1.44(3) . ?
C4 N13 1.4200 . ?
C4 C3 1.4200 . ?
C4 C5 1.49(4) . ?
N13 N14 1.4200 . ?
N14 C2 1.4200 . ?
C2 C3 1.4200 . ?
C3 C6 1.44(2) . ?
C04T H04A 0.9700 . ?
C04T H04B 0.9700 . ?
C04T C50 1.47(4) . ?
C5 H5A 0.9600 . ?
C5 H5B 0.9600 . ?
C5 H5C 0.9600 . ?
C6 H6A 0.9700 . ?
C6 H6B 0.9700 . ?
C6 C7 1.47(3) . ?
C7 H7A 0.9700 . ?
C7 H7B 0.9700 . ?
C7 C8 1.53(3) . ?
C8 H8A 0.9700 . ?
C8 H8B 0.9700 . ?
C8 C9 1.44(4) . ?
C9 H9A 0.9700 . ?
C9 H9B 0.9700 . ?
C12 C11 1.3900 . ?
C12 C13 1.3900 . ?
C11 H11 0.9300 . ?
C11 C10 1.3900 . ?
C10 H10 0.9300 . ?
C10 C15 1.3900 . ?
C15 H15 0.9300 . ?
C15 C14 1.3900 . ?
C14 H14 0.9300 . ?
C14 C13 1.3900 . ?
C13 C16 1.46(3) . ?
C18 H18 0.9300 . ?
C18 C17 1.3900 . ?
C18 C19 1.3900 . ?
C17 C16 1.3900 . ?
C16 C21 1.3900 . ?
C21 H21 0.9300 . ?
C21 C20 1.3900 . ?
C20 H20 0.9300 . ?
C20 C19 1.3900 . ?
C19 H19 0.9300 . ?
C22 H22A 0.9600 . ?
C22 H22B 0.9600 . ?
C22 H22C 0.9600 . ?
C26 H26A 0.9600 . ?
C26 H26B 0.9600 . ?
C26 H26C 0.9600 . ?
C27 H27A 0.9700 . ?
C27 H27B 0.9700 . ?
C27 C28 1.51(3) . ?
C28 H28A 0.9700 . ?
C28 H28B 0.9700 . ?
C28 C29 1.45(4) . ?
C29 H29A 0.9700 . ?
C29 H29B 0.9700 . ?
C29 C30 1.51(4) . ?
C30 H30A 0.9700 . ?
C30 H30B 0.9700 . ?
C31 C32 1.3900 . ?
C31 C36 1.3900 . ?
C31 C42 2.01(3) . ?
C31 C37 1.92(3) . ?
C32 H32 0.9300 . ?
C32 C33 1.3900 . ?
C33 H33 0.9300 . ?
C33 C34 1.3900 . ?
C34 H34 0.9300 . ?
C34 C35 1.3900 . ?
C35 H35 0.9300 . ?
C35 C36 1.3900 . ?
C36 C37 1.294(16) . ?
C41 H41 0.9300 . ?
C41 C42 1.3900 . ?
C41 C40 1.3901 . ?
C42 C37 1.3900 . ?
C37 C38 1.3900 . ?
C38 H38 0.9300 . ?
C38 C39 1.3900 . ?
C39 H39 0.9300 . ?
C39 C40 1.3900 . ?
C40 H40 0.9300 . ?
C43 H43A 0.9600 . ?
C43 H43B 0.9600 . ?
C43 H43C 0.9600 . ?
C43 C44 1.63(4) . ?
C44 C45 1.30(3) . ?
C44 C46 2.03(4) . ?
C45 C46 1.31(4) . ?
C45 C61 1.63(4) . ?
C46 C47 1.54(3) . ?
C47 H47A 0.9600 . ?
C47 H47B 0.9600 . ?
C47 H47C 0.9600 . ?
C49 H49A 0.9700 . ?
C49 H49B 0.9700 . ?
C49 C50 1.59(4) . ?
C49 C61 1.48(3) . ?
C50 H50A 0.9700 . ?
C50 H50B 0.9700 . ?
C51 C52 1.3900 . ?
C51 C56 1.3900 . ?
C52 H52 0.9300 . ?
C52 C53 1.3900 . ?
C53 H53 0.9300 . ?
C53 C54 1.3900 . ?
C54 H54 0.9300 . ?
C54 C55 1.3900 . ?
C55 H55 0.9300 . ?
C55 C56 1.3900 . ?
C56 C57 1.45(2) . ?
C57 C58 1.3900 . ?
C57 C63 1.3901 . ?
C58 H58 0.9300 . ?
C58 C59 1.3900 . ?
C59 H59 0.9300 . ?
C59 C60 1.3900 . ?
C60 H60 0.9300 . ?
C60 C62 1.3900 . ?
C62 H62 0.9300 . ?
C62 C63 1.3900 . ?
C61 H61A 0.9700 . ?
C61 H61B 0.9700 . ?
Cu4 N1 1.777(12) . ?
Cu4 N6 1.780(14) . ?
Cu5 N2 1.788(12) . ?
Cu5 N3 1.803(13) . ?
Cu6 N4 1.806(14) . ?
Cu6 N5 1.821(16) . ?
N1 N2 1.4200 . ?
N1 C109 1.4200 . ?
N2 C107 1.4200 . ?
C107 C108 1.4200 . ?
C107 C106 1.43(3) . ?
C108 C109 1.4200 . ?
C108 C111 1.55(3) . ?
C109 C110 1.50(3) . ?
N4 C88 1.4200 . ?
N4 N3 1.4200 . ?
C88 C87 1.4200 . ?
C88 C89 1.44(3) . ?
C87 C86 1.4200 . ?
C87 C90 1.55(3) . ?
C86 N3 1.4200 . ?
C86 C85 1.43(3) . ?
N5 N6 1.4200 . ?
N5 C67 1.4200 . ?
N6 C65 1.4200 . ?
C65 C66 1.4200 . ?
C65 C64 1.45(3) . ?
C66 C67 1.4200 . ?
C66 C69 1.50(3) . ?
C67 C68 1.56(3) . ?
N7 C114 1.53(3) . ?
N7 C120 1.36(3) . ?
N7 C126 1.33(3) . ?
N8 C93 1.44(5) . ?
N8 C94 1.42(3) . ?
N8 C105 1.38(3) . ?
N16 C72 1.43(3) . ?
N16 C73 1.31(3) . ?
N16 C79 1.45(3) . ?
C64 H64A 0.9600 . ?
C64 H64B 0.9600 . ?
C64 H64C 0.9600 . ?
C68 H68A 0.9600 . ?
C68 H68B 0.9600 . ?
C68 H68C 0.9600 . ?
C69 H69A 0.9700 . ?
C69 H69B 0.9700 . ?
C69 C70 1.59(4) . ?
C70 H70A 0.9700 . ?
C70 H70B 0.9700 . ?
C70 C71 1.60(5) . ?
C71 H71A 0.9700 . ?
C71 H71B 0.9700 . ?
C71 C72 1.59(3) . ?
C72 H72A 0.9700 . ?
C72 H72B 0.9700 . ?
C74 H74 0.9300 . ?
C74 C75 1.3900 . ?
C74 C73 1.3901 . ?
C75 H75 0.9300 . ?
C75 C76 1.3900 . ?
C76 H76 0.9300 . ?
C76 C77 1.3900 . ?
C77 H77 0.9300 . ?
C77 C78 1.3900 . ?
C78 C73 1.3900 . ?
C78 C80 1.55(2) . ?
C79 C84 1.3900 . ?
C79 C80 1.3900 . ?
C84 H84 0.9300 . ?
C84 C83 1.3900 . ?
C83 H83 0.9300 . ?
C83 C82 1.3900 . ?
C82 H82 0.9300 . ?
C82 C81 1.3900 . ?
C81 H81 0.9300 . ?
C81 C80 1.3900 . ?
C85 H85A 0.9600 . ?
C85 H85B 0.9600 . ?
C85 H85C 0.9600 . ?
C89 H89A 0.9600 . ?
C89 H89B 0.9600 . ?
C89 H89C 0.9600 . ?
C90 H90A 0.9700 . ?
C90 H90B 0.9700 . ?
C90 C91 1.52(4) . ?
C91 H91A 0.9700 . ?
C91 H91B 0.9700 . ?
C91 C92 1.45(3) . ?
C92 H92A 0.9700 . ?
C92 H92B 0.9700 . ?
C92 C93 1.60(4) . ?
C93 H93A 0.9700 . ?
C93 H93B 0.9700 . ?
C97 H97 0.9300 . ?
C97 C96 1.3900 . ?
C97 C98 1.3900 . ?
C96 H96 0.9300 . ?
C96 C95 1.3900 . ?
C95 H95 0.9300 . ?
C95 C94 1.3900 . ?
C94 C99 1.3900 . ?
C99 C98 1.3900 . ?
C99 C100 1.36(2) . ?
C98 H98 0.9300 . ?
C105 C104 1.3900 . ?
C105 C100 1.3900 . ?
C104 H104 0.9300 . ?
C104 C103 1.3900 . ?
C103 H103 0.9300 . ?
C103 C102 1.3900 . ?
C102 H102 0.9300 . ?
C102 C101 1.3900 . ?
C101 H101 0.9300 . ?
C101 C100 1.3900 . ?
C106 H10A 0.9600 . ?
C106 H10B 0.9600 . ?
C106 H10C 0.9600 . ?
C110 H11A 0.9600 . ?
C110 H11B 0.9600 . ?
C110 H11C 0.9600 . ?
C111 H11D 0.9700 . ?
C111 H11E 0.9700 . ?
C111 C112 1.49(5) . ?
C112 H11F 0.9700 . ?
C112 H11G 0.9700 . ?
C112 C113 1.58(4) . ?
C113 H11H 0.9700 . ?
C113 H11I 0.9700 . ?
C113 C114 1.51(4) . ?
C114 H11J 0.9700 . ?
C114 H11K 0.9700 . ?
C119 C120 1.3900 . ?
C119 C118 1.3900 . ?
C119 C121 1.38(2) . ?
C120 C115 1.3900 . ?
C115 H115 0.9300 . ?
C115 C116 1.3900 . ?
C116 H116 0.9300 . ?
C116 C117 1.3900 . ?
C117 H117 0.9300 . ?
C117 C118 1.3900 . ?
C118 H118 0.9300 . ?
C126 C121 1.3900 . ?
C126 C125 1.3900 . ?
C121 C122 1.3900 . ?
C122 H122 0.9300 . ?
C122 C123 1.3900 . ?
C123 H123 0.9300 . ?
C123 C124 1.3900 . ?
C124 H124 0.9300 . ?
C124 C125 1.3900 . ?
C125 H125 0.9300 . ?
Cu7 N29 1.90(2) . ?
Cu7 N30 1.822(14) . ?
Cu8 N32 1.785(12) . ?
Cu8 N31 1.793(15) . ?
Cu9 N28 1.85(2) . ?
Cu9 N33 1.739(10) . ?
N28 N29 1.36(3) . ?
N28 C193 1.35(3) . ?
N29 C191 1.36(2) . ?
N33 C212 1.4200 . ?
N33 N32 1.4200 . ?
C212 C213 1.4200 . ?
C212 C211 1.54(3) . ?
C213 C214 1.4200 . ?
C213 C216 1.56(3) . ?
C214 N32 1.4200 . ?
C214 C215 1.54(3) . ?
N34 C219 1.46(3) . ?
N34 C220 1.30(3) . ?
N34 C231 1.39(3) . ?
N35 C240 1.39(5) . ?
N35 C241 1.40(4) . ?
N35 C252 1.36(4) . ?
N36 C198 1.52(3) . ?
N36 C204 1.46(3) . ?
N36 C210 1.32(3) . ?
C190 H19A 0.9600 . ?
C190 H19B 0.9600 . ?
C190 H19C 0.9600 . ?
C190 C191 1.59(4) . ?
C191 C192 1.20(3) . ?
C192 C193 1.38(3) . ?
C192 C195 1.58(3) . ?
C193 C194 1.51(4) . ?
C194 H19D 0.9600 . ?
C194 H19E 0.9600 . ?
C194 H19F 0.9600 . ?
C195 H19G 0.9700 . ?
C195 H19H 0.9700 . ?
C195 C196 1.56(4) . ?
C196 H19I 0.9700 . ?
C196 H19J 0.9700 . ?
C196 C197 1.58(3) . ?
C197 H19K 0.9700 . ?
C197 H19L 0.9700 . ?
C197 C198 1.51(4) . ?
C198 H19M 0.9700 . ?
C198 H19N 0.9700 . ?
C204 C199 1.3900 . ?
C204 C203 1.3900 . ?
C199 H199 0.9300 . ?
C199 C200 1.3900 . ?
C200 H200 0.9300 . ?
C200 C201 1.3900 . ?
C201 H201 0.9300 . ?
C201 C202 1.3900 . ?
C202 H202 0.9300 . ?
C202 C203 1.3900 . ?
C203 C205 1.58(3) . ?
C210 C205 1.3900 . ?
C210 C209 1.3900 . ?
C205 C206 1.3900 . ?
C206 H206 0.9300 . ?
C206 C207 1.3900 . ?
C207 H207 0.9300 . ?
C207 C208 1.3900 . ?
C208 H208 0.9300 . ?
C208 C209 1.3900 . ?
C209 H209 0.9300 . ?
C211 H21A 0.9600 . ?
C211 H21B 0.9600 . ?
C211 H21C 0.9600 . ?
C215 H21D 0.9600 . ?
C215 H21E 0.9600 . ?
C215 H21F 0.9600 . ?
C216 H21G 0.9700 . ?
C216 H21H 0.9700 . ?
C216 C217 1.48(4) . ?
C217 H21I 0.9700 . ?
C217 H21J 0.9700 . ?
C217 C218 1.63(4) . ?
C218 H21K 0.9700 . ?
C218 H21L 0.9700 . ?
C218 C219 1.55(5) . ?
C219 H21M 0.9700 . ?
C219 H21N 0.9700 . ?
C221 H221 0.9300 . ?
C221 C220 1.3900 . ?
C221 C222 1.3900 . ?
C220 C225 1.3900 . ?
C225 C224 1.3900 . ?
C225 C226 1.43(2) . ?
C224 H224 0.9300 . ?
C224 C223 1.3900 . ?
C223 H223 0.9300 . ?
C223 C222 1.3900 . ?
C222 H222 0.9300 . ?
C227 H227 0.9300 . ?
C227 C228 1.3900 . ?
C227 C231 1.3900 . ?
C228 H228 0.9300 . ?
C228 C229 1.3900 . ?
C229 H229 0.9300 . ?
C229 C230 1.3900 . ?
C230 H230 0.9300 . ?
C230 C226 1.3900 . ?
C226 C231 1.3900 . ?
C232 H23A 0.9600 . ?
C232 H23B 0.9600 . ?
C232 H23C 0.9600 . ?
C232 C233 1.51(3) . ?
C233 N30 1.4200 . ?
C233 C234 1.4200 . ?
N30 N31 1.4200 . ?
N31 C235 1.4200 . ?
C235 C234 1.4200 . ?
C235 C236 1.48(3) . ?
C234 C237 1.48(3) . ?
C236 H23D 0.9600 . ?
C236 H23E 0.9600 . ?
C236 H23F 0.9600 . ?
C237 H23G 0.9700 . ?
C237 H23H 0.9700 . ?
C237 C238 1.48(4) . ?
C238 H23I 0.9700 . ?
C238 H23J 0.9700 . ?
C238 C239 1.62(5) . ?
C239 H23K 0.9700 . ?
C239 H23L 0.9700 . ?
C239 C240 1.52(4) . ?
C240 H24A 0.9700 . ?
C240 H24B 0.9700 . ?
C241 C242 1.3900 . ?
C241 C246 1.3900 . ?
C241 C247 2.03(3) . ?
C242 H242 0.9300 . ?
C242 C243 1.3900 . ?
C243 H243 0.9300 . ?
C243 C244 1.3900 . ?
C244 H244 0.9300 . ?
C244 C245 1.3900 . ?
C245 H245 0.9300 . ?
C245 C246 1.3900 . ?
C246 C247 1.324(14) . ?
C247 C248 1.3900 . ?
C247 C252 1.3900 . ?
C248 H248 0.9300 . ?
C248 C249 1.3900 . ?
C249 H249 0.9300 . ?
C249 C250 1.3900 . ?
C250 H250 0.9300 . ?
C250 C251 1.3900 . ?
C251 H251 0.9300 . ?
C251 C252 1.3900 . ?
Cu10 N21 1.802(14) . ?
Cu10 N20 1.818(15) . ?
Cu11 N22 1.840(15) . ?
Cu11 N23 1.765(17) . ?
Cu12 N24 1.880(13) . ?
Cu12 N19 1.830(13) . ?
N21 N22 1.4200 . ?
N21 C149 1.4200 . ?
N22 C151 1.4200 . ?
C151 C150 1.4200 . ?
C151 C152 1.43(2) . ?
C150 C149 1.4200 . ?
C150 C153 1.54(3) . ?
C149 C148 1.44(3) . ?
N23 N24 1.4200 . ?
N23 C172 1.4200 . ?
N24 C170 1.4200 . ?
C170 C171 1.4200 . ?
C170 C169 1.49(4) . ?
C171 C172 1.4200 . ?
C171 C174 1.46(3) . ?
C172 C173 1.35(3) . ?
N25 C135 1.43(3) . ?
N25 C136 1.38(3) . ?
N25 C147 1.29(3) . ?
N26 C156 1.50(5) . ?
N26 C157 1.33(3) . ?
N26 C168 1.38(3) . ?
N27 C177 1.52(3) . ?
N27 C178 1.40(3) . ?
N27 C185 1.42(3) . ?
C127 H12A 0.9600 . ?
C127 H12B 0.9600 . ?
C127 H12C 0.9600 . ?
C127 C128 1.56(4) . ?
C130 C129 1.4200 . ?
C130 N20 1.4200 . ?
C130 C131 1.44(3) . ?
C129 C128 1.4200 . ?
C129 C132 1.51(3) . ?
C128 N19 1.4200 . ?
N19 N20 1.4200 . ?
C131 H13A 0.9600 . ?
C131 H13B 0.9600 . ?
C131 H13C 0.9600 . ?
C132 H13D 0.9700 . ?
C132 H13E 0.9700 . ?
C132 C133 1.59(4) . ?
C133 H13F 0.9700 . ?
C133 H13G 0.9700 . ?
C133 C134 1.58(3) . ?
C134 H13H 0.9700 . ?
C134 H13I 0.9700 . ?
C134 C135 1.51(4) . ?
C135 H13J 0.9700 . ?
C135 H13K 0.9700 . ?
C138 H138 0.9300 . ?
C138 C137 1.3900 . ?
C138 C139 1.3900 . ?
C137 H137 0.9300 . ?
C137 C136 1.3900 . ?
C136 C141 1.3900 . ?
C136 C142 2.02(4) . ?
C141 C140 1.3900 . ?
C141 C142 1.319(16) . ?
C140 H140 0.9300 . ?
C140 C139 1.3900 . ?
C139 H139 0.9300 . ?
C145 H145 0.9300 . ?
C145 C144 1.3900 . ?
C145 C146 1.3900 . ?
C144 H144 0.9300 . ?
C144 C143 1.3900 . ?
C143 H143 0.9300 . ?
C143 C142 1.3900 . ?
C142 C147 1.3900 . ?
C147 C146 1.3900 . ?
C146 H146 0.9300 . ?
C148 H14A 0.9600 . ?
C148 H14B 0.9600 . ?
C148 H14C 0.9600 . ?
C152 H15A 0.9600 . ?
C152 H15B 0.9600 . ?
C152 H15C 0.9600 . ?
C153 H15D 0.9700 . ?
C153 H15E 0.9700 . ?
C153 C154 1.49(3) . ?
C154 H15F 0.9700 . ?
C154 H15G 0.9700 . ?
C154 C155 1.52(4) . ?
C155 H15H 0.9700 . ?
C155 H15I 0.9700 . ?
C155 C156 1.58(4) . ?
C156 H15J 0.9700 . ?
C156 H15K 0.9700 . ?
C162 C157 1.3900 . ?
C162 C161 1.3900 . ?
C162 C163 1.50(2) . ?
C157 C158 1.3900 . ?
C158 H158 0.9300 . ?
C158 C159 1.3900 . ?
C159 H159 0.9300 . ?
C159 C160 1.3900 . ?
C160 H160 0.9300 . ?
C160 C161 1.3900 . ?
C161 H161 0.9300 . ?
C166 H166 0.9300 . ?
C166 C167 1.3900 . ?
C166 C165 1.3900 . ?
C167 H167 0.9300 . ?
C167 C168 1.3900 . ?
C168 C163 1.3900 . ?
C163 C164 1.3900 . ?
C164 H164 0.9300 . ?
C164 C165 1.3900 . ?
C165 H165 0.9300 . ?
C169 H16A 0.9600 . ?
C169 H16B 0.9600 . ?
C169 H16C 0.9600 . ?
C173 H17A 0.9600 . ?
C173 H17B 0.9600 . ?
C173 H17C 0.9600 . ?
C174 H17D 0.9700 . ?
C174 H17E 0.9700 . ?
C174 C175 1.58(4) . ?
C175 H17F 0.9700 . ?
C175 H17G 0.9700 . ?
C175 C176 1.50(4) . ?
C176 H17H 0.9700 . ?
C176 H17I 0.9700 . ?
C176 C177 1.45(4) . ?
C177 H17J 0.9700 . ?
C177 H17K 0.9700 . ?
C178 C183 1.3900 . ?
C178 C179 1.3900 . ?
C183 C182 1.3900 . ?
C183 C184 1.48(3) . ?
C182 H182 0.9300 . ?
C182 C181 1.3900 . ?
C181 H181 0.9300 . ?
C181 C180 1.3900 . ?
C180 H180 0.9300 . ?
C180 C179 1.3900 . ?
C179 H179 0.9300 . ?
C185 C186 1.3900 . ?
C185 C184 1.3900 . ?
C186 H186 0.9300 . ?
C186 C187 1.3900 . ?
C187 H187 0.9300 . ?
C187 C188 1.3900 . ?
C188 H188 0.9300 . ?
C188 C189 1.3900 . ?
C189 H189 0.9300 . ?
C189 C184 1.3900 . ?

loop_
_geom_angle_atom_site_label_1
_geom_angle_atom_site_label_2
_geom_angle_atom_site_label_3
_geom_angle
_geom_angle_site_symmetry_1
_geom_angle_site_symmetry_3
_geom_angle_publ_flag
N12 Cu1 N13 179.6(10) . . ?
N14 Cu2 N9 177.6(10) . . ?
N11 Cu3 N10 178.5(11) . . ?
N10 N9 Cu2 112.7(17) . . ?
C44 N9 Cu2 146(2) . . ?
C44 N9 N10 101(2) . . ?
N9 N10 Cu3 124.8(18) . . ?
C46 N10 Cu3 127(2) . . ?
C46 N10 N9 107(2) . . ?
C23 N12 Cu1 137.0(12) . . ?
C23 N12 N11 108.0 . . ?
N11 N12 Cu1 114.6(12) . . ?
N12 C23 C22 121(2) . . ?
C24 C23 N12 108.0 . . ?
C24 C23 C22 131(2) . . ?
C23 C24 C25 108.0 . . ?
C23 C24 C27 119.8(19) . . ?
C25 C24 C27 132.2(19) . . ?
C24 C25 N11 108.0 . . ?
C26 C25 C24 129(2) . . ?
C26 C25 N11 123(2) . . ?
N12 N11 Cu3 124.6(12) . . ?
N12 N11 C25 108.0 . . ?
C25 N11 Cu3 127.4(12) . . ?
C12 N15 C9 126(3) . . ?
C17 N15 C9 126(3) . . ?
C17 N15 C12 107(3) . . ?
C51 N17 C04T 126(3) . . ?
C51 N17 C63 113(3) . . ?
C63 N17 C04T 120(3) . . ?
C31 N18 C30 128(3) . . ?
C42 N18 C30 132(3) . . ?
C42 N18 C31 100(2) . . ?
H1A C1 H1B 109.5 . . ?
H1A C1 H1C 109.5 . . ?
H1B C1 H1C 109.5 . . ?
C2 C1 H1A 109.5 . . ?
C2 C1 H1B 109.5 . . ?
C2 C1 H1C 109.5 . . ?
N13 C4 C3 108.0 . . ?
N13 C4 C5 119(2) . . ?
C3 C4 C5 133(2) . . ?
C4 N13 Cu1 131.2(13) . . ?
C4 N13 N14 108.0 . . ?
N14 N13 Cu1 120.7(13) . . ?
N13 N14 Cu2 120.3(13) . . ?
N13 N14 C2 108.0 . . ?
C2 N14 Cu2 131.7(13) . . ?
N14 C2 C1 121.0(19) . . ?
C3 C2 C1 130.9(18) . . ?
C3 C2 N14 108.0 . . ?
C4 C3 C6 123.5(18) . . ?
C2 C3 C4 108.0 . . ?
C2 C3 C6 128.5(18) . . ?
N17 C04T H04A 108.8 . . ?
N17 C04T H04B 108.8 . . ?
N17 C04T C50 114(3) . . ?
H04A C04T H04B 107.7 . . ?
C50 C04T H04A 108.8 . . ?
C50 C04T H04B 108.8 . . ?
C4 C5 H5A 109.5 . . ?
C4 C5 H5B 109.5 . . ?
C4 C5 H5C 109.5 . . ?
H5A C5 H5B 109.5 . . ?
H5A C5 H5C 109.5 . . ?
H5B C5 H5C 109.5 . . ?
C3 C6 H6A 107.3 . . ?
C3 C6 H6B 107.3 . . ?
C3 C6 C7 120.0(18) . . ?
H6A C6 H6B 106.9 . . ?
C7 C6 H6A 107.3 . . ?
C7 C6 H6B 107.3 . . ?
C6 C7 H7A 108.6 . . ?
C6 C7 H7B 108.6 . . ?
C6 C7 C8 114(2) . . ?
H7A C7 H7B 107.6 . . ?
C8 C7 H7A 108.6 . . ?
C8 C7 H7B 108.6 . . ?
C7 C8 H8A 108.1 . . ?
C7 C8 H8B 108.1 . . ?
H8A C8 H8B 107.3 . . ?
C9 C8 C7 117(2) . . ?
C9 C8 H8A 108.1 . . ?
C9 C8 H8B 108.1 . . ?
N15 C9 C8 119(2) . . ?
N15 C9 H9A 107.5 . . ?
N15 C9 H9B 107.5 . . ?
C8 C9 H9A 107.5 . . ?
C8 C9 H9B 107.5 . . ?
H9A C9 H9B 107.0 . . ?
C11 C12 N15 128(2) . . ?
C11 C12 C13 120.0 . . ?
C13 C12 N15 112(2) . . ?
C12 C11 H11 120.0 . . ?
C12 C11 C10 120.0 . . ?
C10 C11 H11 120.0 . . ?
C11 C10 H10 120.0 . . ?
C15 C10 C11 120.0 . . ?
C15 C10 H10 120.0 . . ?
C10 C15 H15 120.0 . . ?
C10 C15 C14 120.0 . . ?
C14 C15 H15 120.0 . . ?
C15 C14 H14 120.0 . . ?
C13 C14 C15 120.0 . . ?
C13 C14 H14 120.0 . . ?
C12 C13 C16 102(2) . . ?
C14 C13 C12 120.0 . . ?
C14 C13 C16 138(2) . . ?
C17 C18 H18 120.0 . . ?
C17 C18 C19 120.0 . . ?
C19 C18 H18 120.0 . . ?
N15 C17 C18 130(2) . . ?
N15 C17 C16 110(2) . . ?
C18 C17 C16 120.0 . . ?
C17 C16 C13 108(2) . . ?
C17 C16 C21 120.0 . . ?
C21 C16 C13 132(2) . . ?
C16 C21 H21 120.0 . . ?
C20 C21 C16 120.0 . . ?
C20 C21 H21 120.0 . . ?
C21 C20 H20 120.0 . . ?
C21 C20 C19 120.0 . . ?
C19 C20 H20 120.0 . . ?
C18 C19 H19 120.0 . . ?
C20 C19 C18 120.0 . . ?
C20 C19 H19 120.0 . . ?
C23 C22 H22A 109.5 . . ?
C23 C22 H22B 109.5 . . ?
C23 C22 H22C 109.5 . . ?
H22A C22 H22B 109.5 . . ?
H22A C22 H22C 109.5 . . ?
H22B C22 H22C 109.5 . . ?
C25 C26 H26A 109.5 . . ?
C25 C26 H26B 109.5 . . ?
C25 C26 H26C 109.5 . . ?
H26A C26 H26B 109.5 . . ?
H26A C26 H26C 109.5 . . ?
H26B C26 H26C 109.5 . . ?
C24 C27 H27A 108.1 . . ?
C24 C27 H27B 108.1 . . ?
C24 C27 C28 117(3) . . ?
H27A C27 H27B 107.3 . . ?
C28 C27 H27A 108.1 . . ?
C28 C27 H27B 108.1 . . ?
C27 C28 H28A 107.5 . . ?
C27 C28 H28B 107.5 . . ?
H28A C28 H28B 107.0 . . ?
C29 C28 C27 119(3) . . ?
C29 C28 H28A 107.5 . . ?
C29 C28 H28B 107.5 . . ?
C28 C29 H29A 107.2 . . ?
C28 C29 H29B 107.2 . . ?
C28 C29 C30 120(3) . . ?
H29A C29 H29B 106.9 . . ?
C30 C29 H29A 107.2 . . ?
C30 C29 H29B 107.2 . . ?
N18 C30 C29 116(3) . . ?
N18 C30 H30A 108.4 . . ?
N18 C30 H30B 108.4 . . ?
C29 C30 H30A 108.4 . . ?
C29 C30 H30B 108.4 . . ?
H30A C30 H30B 107.4 . . ?
N18 C31 C32 117(2) . . ?
N18 C31 C36 123(2) . . ?
N18 C31 C42 39.6(15) . . ?
N18 C31 C37 81.0(17) . . ?
C32 C31 C36 120.0 . . ?
C32 C31 C42 156.1(15) . . ?
C32 C31 C37 162.2(11) . . ?
C36 C31 C42 83.7(14) . . ?
C36 C31 C37 42.4(11) . . ?
C37 C31 C42 41.4(6) . . ?
C31 C32 H32 120.0 . . ?
C31 C32 C33 120.00(6) . . ?
C33 C32 H32 120.0 . . ?
C32 C33 H33 120.0 . . ?
C34 C33 C32 120.0 . . ?
C34 C33 H33 120.0 . . ?
C33 C34 H34 120.0 . . ?
C35 C34 C33 120.0 . . ?
C35 C34 H34 120.0 . . ?
C34 C35 H35 120.0 . . ?
C34 C35 C36 120.00(5) . . ?
C36 C35 H35 120.0 . . ?
C35 C36 C31 120.0 . . ?
C37 C36 C31 91(2) . . ?
C37 C36 C35 149(2) . . ?
C42 C41 H41 120.0 . . ?
C42 C41 C40 120.00(5) . . ?
C40 C41 H41 120.0 . . ?
N18 C42 C31 40.2(15) . . ?
N18 C42 C41 134(2) . . ?
N18 C42 C37 106(2) . . ?
C41 C42 C31 172.2(13) . . ?
C37 C42 C31 65.9(14) . . ?
C37 C42 C41 120.0 . . ?
C36 C37 C31 46.4(11) . . ?
C36 C37 C42 119(2) . . ?
C36 C37 C38 121(2) . . ?
C42 C37 C31 72.8(13) . . ?
C42 C37 C38 120.0 . . ?
C38 C37 C31 166.2(13) . . ?
C37 C38 H38 120.0 . . ?
C39 C38 C37 120.00(5) . . ?
C39 C38 H38 120.0 . . ?
C38 C39 H39 120.0 . . ?
C40 C39 C38 120.0 . . ?
C40 C39 H39 120.0 . . ?
C41 C40 H40 120.0 . . ?
C39 C40 C41 120.0 . . ?
C39 C40 H40 120.0 . . ?
H43A C43 H43B 109.5 . . ?
H43A C43 H43C 109.5 . . ?
H43B C43 H43C 109.5 . . ?
C44 C43 H43A 109.5 . . ?
C44 C43 H43B 109.5 . . ?
C44 C43 H43C 109.5 . . ?
N9 C44 C43 108(3) . . ?
N9 C44 C45 121(3) . . ?
N9 C44 C46 82(2) . . ?
C43 C44 C46 168(3) . . ?
C45 C44 C43 131(3) . . ?
C45 C44 C46 38.9(17) . . ?
C44 C45 C46 102(3) . . ?
C44 C45 C61 127(3) . . ?
C46 C45 C61 131(3) . . ?
N10 C46 C44 69.9(16) . . ?
N10 C46 C47 125(2) . . ?
C45 C46 N10 109(2) . . ?
C45 C46 C44 38.8(15) . . ?
C45 C46 C47 125(3) . . ?
C47 C46 C44 164(2) . . ?
C46 C47 H47A 109.5 . . ?
C46 C47 H47B 109.5 . . ?
C46 C47 H47C 109.5 . . ?
H47A C47 H47B 109.5 . . ?
H47A C47 H47C 109.5 . . ?
H47B C47 H47C 109.5 . . ?
H49A C49 H49B 108.3 . . ?
C50 C49 H49A 109.8 . . ?
C50 C49 H49B 109.8 . . ?
C61 C49 H49A 109.8 . . ?
C61 C49 H49B 109.8 . . ?
C61 C49 C50 109(2) . . ?
C04T C50 C49 118(3) . . ?
C04T C50 H50A 107.9 . . ?
C04T C50 H50B 107.9 . . ?
C49 C50 H50A 107.9 . . ?
C49 C50 H50B 107.9 . . ?
H50A C50 H50B 107.2 . . ?
N17 C51 C52 137(2) . . ?
N17 C51 C56 103(2) . . ?
C52 C51 C56 120.0 . . ?
C51 C52 H52 120.0 . . ?
C53 C52 C51 120.0 . . ?
C53 C52 H52 120.0 . . ?
C52 C53 H53 120.0 . . ?
C54 C53 C52 120.0 . . ?
C54 C53 H53 120.0 . . ?
C53 C54 H54 120.0 . . ?
C53 C54 C55 120.0 . . ?
C55 C54 H54 120.0 . . ?
C54 C55 H55 120.0 . . ?
C54 C55 C56 120.0 . . ?
C56 C55 H55 120.0 . . ?
C51 C56 C57 113.0(19) . . ?
C55 C56 C51 120.0 . . ?
C55 C56 C57 127.0(19) . . ?
C58 C57 C56 137.9(18) . . ?
C58 C57 C63 120.0 . . ?
C63 C57 C56 102.1(18) . . ?
C57 C58 H58 120.0 . . ?
C57 C58 C59 120.0 . . ?
C59 C58 H58 120.0 . . ?
C58 C59 H59 120.0 . . ?
C60 C59 C58 120.0 . . ?
C60 C59 H59 120.0 . . ?
C59 C60 H60 120.0 . . ?
C59 C60 C62 120.0 . . ?
C62 C60 H60 120.0 . . ?
C60 C62 H62 120.0 . . ?
C60 C62 C63 120.0 . . ?
C63 C62 H62 120.0 . . ?
C57 C63 N17 108.5(19) . . ?
C62 C63 N17 131(2) . . ?
C62 C63 C57 120.0 . . ?
C45 C61 H61A 110.3 . . ?
C45 C61 H61B 110.3 . . ?
C49 C61 C45 107(2) . . ?
C49 C61 H61A 110.3 . . ?
C49 C61 H61B 110.3 . . ?
H61A C61 H61B 108.5 . . ?
N1 Cu4 N6 176.5(9) . . ?
N2 Cu5 N3 177.2(9) . . ?
N4 Cu6 N5 175.2(9) . . ?
N2 N1 Cu4 123.7(11) . . ?
C109 N1 Cu4 128.2(11) . . ?
C109 N1 N2 108.0 . . ?
N1 N2 Cu5 118.4(11) . . ?
N1 N2 C107 108.0 . . ?
C107 N2 Cu5 133.5(11) . . ?
N2 C107 C106 118.6(16) . . ?
C108 C107 N2 108.0 . . ?
C108 C107 C106 133.1(16) . . ?
C107 C108 C109 108.0 . . ?
C107 C108 C111 124.5(18) . . ?
C109 C108 C111 127.4(19) . . ?
N1 C109 C108 108.0 . . ?
N1 C109 C110 125.1(18) . . ?
C108 C109 C110 126.8(18) . . ?
C88 N4 Cu6 132.7(11) . . ?
C88 N4 N3 108.0 . . ?
N3 N4 Cu6 119.3(11) . . ?
N4 C88 C87 108.0 . . ?
N4 C88 C89 116.4(18) . . ?
C87 C88 C89 135.6(18) . . ?
C88 C87 C90 124.4(19) . . ?
C86 C87 C88 108.0 . . ?
C86 C87 C90 127.2(19) . . ?
C87 C86 N3 108.0 . . ?
C87 C86 C85 129.1(19) . . ?
N3 C86 C85 122.8(19) . . ?
N4 N3 Cu5 119.0(11) . . ?
N4 N3 C86 108.0 . . ?
C86 N3 Cu5 133.0(11) . . ?
N6 N5 Cu6 116.2(12) . . ?
N6 N5 C67 108.0 . . ?
C67 N5 Cu6 135.8(12) . . ?
N5 N6 Cu4 122.5(12) . . ?
C65 N6 Cu4 128.5(12) . . ?
C65 N6 N5 108.0 . . ?
N6 C65 C66 108.0 . . ?
N6 C65 C64 123.2(19) . . ?
C66 C65 C64 128.7(18) . . ?
C65 C66 C69 128(2) . . ?
C67 C66 C65 108.0 . . ?
C67 C66 C69 124.3(19) . . ?
N5 C67 C68 114.8(18) . . ?
C66 C67 N5 108.0 . . ?
C66 C67 C68 137.1(18) . . ?
C120 N7 C114 114(2) . . ?
C126 N7 C114 137(2) . . ?
C126 N7 C120 109(2) . . ?
C94 N8 C93 128(3) . . ?
C105 N8 C93 131(3) . . ?
C105 N8 C94 101(3) . . ?
C72 N16 C79 119(2) . . ?
C73 N16 C72 129(3) . . ?
C73 N16 C79 111(2) . . ?
C65 C64 H64A 109.5 . . ?
C65 C64 H64B 109.5 . . ?
C65 C64 H64C 109.5 . . ?
H64A C64 H64B 109.5 . . ?
H64A C64 H64C 109.5 . . ?
H64B C64 H64C 109.5 . . ?
C67 C68 H68A 109.5 . . ?
C67 C68 H68B 109.5 . . ?
C67 C68 H68C 109.5 . . ?
H68A C68 H68B 109.5 . . ?
H68A C68 H68C 109.5 . . ?
H68B C68 H68C 109.5 . . ?
C66 C69 H69A 109.0 . . ?
C66 C69 H69B 109.0 . . ?
C66 C69 C70 113(3) . . ?
H69A C69 H69B 107.8 . . ?
C70 C69 H69A 109.0 . . ?
C70 C69 H69B 109.0 . . ?
C69 C70 H70A 110.4 . . ?
C69 C70 H70B 110.4 . . ?
C69 C70 C71 107(3) . . ?
H70A C70 H70B 108.6 . . ?
C71 C70 H70A 110.4 . . ?
C71 C70 H70B 110.4 . . ?
C70 C71 H71A 110.2 . . ?
C70 C71 H71B 110.2 . . ?
H71A C71 H71B 108.5 . . ?
C72 C71 C70 108(3) . . ?
C72 C71 H71A 110.2 . . ?
C72 C71 H71B 110.2 . . ?
N16 C72 C71 106(2) . . ?
N16 C72 H72A 110.5 . . ?
N16 C72 H72B 110.5 . . ?
C71 C72 H72A 110.5 . . ?
C71 C72 H72B 110.5 . . ?
H72A C72 H72B 108.7 . . ?
C75 C74 H74 120.0 . . ?
C75 C74 C73 120.0 . . ?
C73 C74 H74 120.0 . . ?
C74 C75 H75 120.0 . . ?
C74 C75 C76 120.0 . . ?
C76 C75 H75 120.0 . . ?
C75 C76 H76 120.0 . . ?
C77 C76 C75 120.00(6) . . ?
C77 C76 H76 120.0 . . ?
C76 C77 H77 120.0 . . ?
C76 C77 C78 120.00(6) . . ?
C78 C77 H77 120.0 . . ?
C77 C78 C80 133(2) . . ?
C73 C78 C77 120.0 . . ?
C73 C78 C80 106(2) . . ?
N16 C73 C74 129(2) . . ?
N16 C73 C78 111(2) . . ?
C78 C73 C74 120.0 . . ?
C84 C79 N16 131.2(18) . . ?
C84 C79 C80 120.0 . . ?
C80 C79 N16 108.4(18) . . ?
C79 C84 H84 120.0 . . ?
C83 C84 C79 120.0 . . ?
C83 C84 H84 120.0 . . ?
C84 C83 H83 120.0 . . ?
C84 C83 C82 120.0 . . ?
C82 C83 H83 120.0 . . ?
C83 C82 H82 120.0 . . ?
C83 C82 C81 120.0 . . ?
C81 C82 H82 120.0 . . ?
C82 C81 H81 120.0 . . ?
C80 C81 C82 120.0 . . ?
C80 C81 H81 120.0 . . ?
C79 C80 C78 103.7(18) . . ?
C81 C80 C78 136.3(18) . . ?
C81 C80 C79 120.0 . . ?
C86 C85 H85A 109.5 . . ?
C86 C85 H85B 109.5 . . ?
C86 C85 H85C 109.5 . . ?
H85A C85 H85B 109.5 . . ?
H85A C85 H85C 109.5 . . ?
H85B C85 H85C 109.5 . . ?
C88 C89 H89A 109.5 . . ?
C88 C89 H89B 109.5 . . ?
C88 C89 H89C 109.5 . . ?
H89A C89 H89B 109.5 . . ?
H89A C89 H89C 109.5 . . ?
H89B C89 H89C 109.5 . . ?
C87 C90 H90A 108.6 . . ?
C87 C90 H90B 108.6 . . ?
H90A C90 H90B 107.6 . . ?
C91 C90 C87 115(3) . . ?
C91 C90 H90A 108.6 . . ?
C91 C90 H90B 108.6 . . ?
C90 C91 H91A 109.0 . . ?
C90 C91 H91B 109.0 . . ?
H91A C91 H91B 107.8 . . ?
C92 C91 C90 113(3) . . ?
C92 C91 H91A 109.0 . . ?
C92 C91 H91B 109.0 . . ?
C91 C92 H92A 109.4 . . ?
C91 C92 H92B 109.4 . . ?
C91 C92 C93 111(3) . . ?
H92A C92 H92B 108.0 . . ?
C93 C92 H92A 109.4 . . ?
C93 C92 H92B 109.4 . . ?
N8 C93 C92 115(3) . . ?
N8 C93 H93A 108.5 . . ?
N8 C93 H93B 108.5 . . ?
C92 C93 H93A 108.5 . . ?
C92 C93 H93B 108.5 . . ?
H93A C93 H93B 107.5 . . ?
C96 C97 H97 120.0 . . ?
C96 C97 C98 120.0 . . ?
C98 C97 H97 120.0 . . ?
C97 C96 H96 120.0 . . ?
C97 C96 C95 120.0 . . ?
C95 C96 H96 120.0 . . ?
C96 C95 H95 120.0 . . ?
C94 C95 C96 120.0 . . ?
C94 C95 H95 120.0 . . ?
C95 C94 N8 126(2) . . ?
C95 C94 C99 120.0 . . ?
C99 C94 N8 114(2) . . ?
C98 C99 C94 120.0 . . ?
C100 C99 C94 103.3(18) . . ?
C100 C99 C98 136.7(18) . . ?
C97 C98 H98 120.0 . . ?
C99 C98 C97 120.0 . . ?
C99 C98 H98 120.0 . . ?
N8 C105 C104 128(2) . . ?
N8 C105 C100 112(2) . . ?
C104 C105 C100 120.0 . . ?
C105 C104 H104 120.0 . . ?
C105 C104 C103 120.0 . . ?
C103 C104 H104 120.0 . . ?
C104 C103 H103 120.0 . . ?
C102 C103 C104 120.0 . . ?
C102 C103 H103 120.0 . . ?
C103 C102 H102 120.0 . . ?
C103 C102 C101 120.0 . . ?
C101 C102 H102 120.0 . . ?
C102 C101 H101 120.0 . . ?
C102 C101 C100 120.0 . . ?
C100 C101 H101 120.0 . . ?
C99 C100 C105 109.8(19) . . ?
C99 C100 C101 130.2(19) . . ?
C101 C100 C105 120.0 . . ?
C107 C106 H10A 109.5 . . ?
C107 C106 H10B 109.5 . . ?
C107 C106 H10C 109.5 . . ?
H10A C106 H10B 109.5 . . ?
H10A C106 H10C 109.5 . . ?
H10B C106 H10C 109.5 . . ?
C109 C110 H11A 109.5 . . ?
C109 C110 H11B 109.5 . . ?
C109 C110 H11C 109.5 . . ?
H11A C110 H11B 109.5 . . ?
H11A C110 H11C 109.5 . . ?
H11B C110 H11C 109.5 . . ?
C108 C111 H11D 109.2 . . ?
C108 C111 H11E 109.2 . . ?
H11D C111 H11E 107.9 . . ?
C112 C111 C108 112(2) . . ?
C112 C111 H11D 109.2 . . ?
C112 C111 H11E 109.2 . . ?
C111 C112 H11F 109.5 . . ?
C111 C112 H11G 109.5 . . ?
C111 C112 C113 111(3) . . ?
H11F C112 H11G 108.1 . . ?
C113 C112 H11F 109.5 . . ?
C113 C112 H11G 109.5 . . ?
C112 C113 H11H 108.7 . . ?
C112 C113 H11I 108.7 . . ?
H11H C113 H11I 107.6 . . ?
C114 C113 C112 114(2) . . ?
C114 C113 H11H 108.7 . . ?
C114 C113 H11I 108.7 . . ?
N7 C114 H11J 110.3 . . ?
N7 C114 H11K 110.3 . . ?
C113 C114 N7 107(2) . . ?
C113 C114 H11J 110.3 . . ?
C113 C114 H11K 110.3 . . ?
H11J C114 H11K 108.6 . . ?
C120 C119 C118 120.0 . . ?
C121 C119 C120 113.0(17) . . ?
C121 C119 C118 127.0(18) . . ?
N7 C120 C119 104.4(18) . . ?
N7 C120 C115 135.6(18) . . ?
C115 C120 C119 120.0 . . ?
C120 C115 H115 120.0 . . ?
C116 C115 C120 120.0 . . ?
C116 C115 H115 120.0 . . ?
C115 C116 H116 120.0 . . ?
C115 C116 C117 120.0 . . ?
C117 C116 H116 120.0 . . ?
C116 C117 H117 120.0 . . ?
C118 C117 C116 120.0 . . ?
C118 C117 H117 120.0 . . ?
C119 C118 H118 120.0 . . ?
C117 C118 C119 120.0 . . ?
C117 C118 H118 120.0 . . ?
N7 C126 C121 113(2) . . ?
N7 C126 C125 127(2) . . ?
C121 C126 C125 120.0 . . ?
C119 C121 C126 100.8(18) . . ?
C119 C121 C122 138.8(18) . . ?
C126 C121 C122 120.0 . . ?
C121 C122 H122 120.0 . . ?
C123 C122 C121 120.0 . . ?
C123 C122 H122 120.0 . . ?
C122 C123 H123 120.0 . . ?
C122 C123 C124 120.0 . . ?
C124 C123 H123 120.0 . . ?
C123 C124 H124 120.0 . . ?
C123 C124 C125 120.0 . . ?
C125 C124 H124 120.0 . . ?
C126 C125 H125 120.0 . . ?
C124 C125 C126 120.0 . . ?
C124 C125 H125 120.0 . . ?
N30 Cu7 N29 177.7(10) . . ?
N32 Cu8 N31 179.4(8) . . ?
N33 Cu9 N28 175.2(11) . . ?
N29 N28 Cu9 125(2) . . ?
C193 N28 Cu9 128(2) . . ?
C193 N28 N29 107.3(19) . . ?
N28 N29 Cu7 113.8(18) . . ?
N28 N29 C191 106(2) . . ?
C191 N29 Cu7 140(2) . . ?
C212 N33 Cu9 124.2(9) . . ?
C212 N33 N32 108.0 . . ?
N32 N33 Cu9 127.8(9) . . ?
N33 C212 C213 108.0 . . ?
N33 C212 C211 128.0(14) . . ?
C213 C212 C211 123.9(14) . . ?
C212 C213 C214 108.0 . . ?
C212 C213 C216 134.1(17) . . ?
C214 C213 C216 117.7(17) . . ?
C213 C214 N32 108.0 . . ?
C213 C214 C215 141.0(16) . . ?
N32 C214 C215 109.8(16) . . ?
N33 N32 Cu8 112.8(9) . . ?
C214 N32 Cu8 139.2(9) . . ?
C214 N32 N33 108.0 . . ?
C220 N34 C219 125(3) . . ?
C220 N34 C231 110(2) . . ?
C231 N34 C219 125(2) . . ?
C240 N35 C241 123(3) . . ?
C252 N35 C240 138(3) . . ?
C252 N35 C241 99(3) . . ?
C204 N36 C198 123(3) . . ?
C210 N36 C198 122(3) . . ?
C210 N36 C204 112(2) . . ?
H19A C190 H19B 109.5 . . ?
H19A C190 H19C 109.5 . . ?
H19B C190 H19C 109.5 . . ?
C191 C190 H19A 109.5 . . ?
C191 C190 H19B 109.5 . . ?
C191 C190 H19C 109.5 . . ?
N29 C191 C190 111(2) . . ?
C192 C191 N29 110(2) . . ?
C192 C191 C190 138(2) . . ?
C191 C192 C193 112(2) . . ?
C191 C192 C195 122(3) . . ?
C193 C192 C195 125(3) . . ?
N28 C193 C192 104(3) . . ?
N28 C193 C194 124(2) . . ?
C192 C193 C194 132(3) . . ?
C193 C194 H19D 109.5 . . ?
C193 C194 H19E 109.5 . . ?
C193 C194 H19F 109.5 . . ?
H19D C194 H19E 109.5 . . ?
H19D C194 H19F 109.5 . . ?
H19E C194 H19F 109.5 . . ?
C192 C195 H19G 107.1 . . ?
C192 C195 H19H 107.1 . . ?
H19G C195 H19H 106.8 . . ?
C196 C195 C192 121(2) . . ?
C196 C195 H19G 107.1 . . ?
C196 C195 H19H 107.1 . . ?
C195 C196 H19I 110.3 . . ?
C195 C196 H19J 110.3 . . ?
C195 C196 C197 107(2) . . ?
H19I C196 H19J 108.6 . . ?
C197 C196 H19I 110.3 . . ?
C197 C196 H19J 110.3 . . ?
C196 C197 H19K 110.8 . . ?
C196 C197 H19L 110.8 . . ?
H19K C197 H19L 108.9 . . ?
C198 C197 C196 105(2) . . ?
C198 C197 H19K 110.8 . . ?
C198 C197 H19L 110.8 . . ?
N36 C198 H19M 109.0 . . ?
N36 C198 H19N 109.0 . . ?
C197 C198 N36 113(3) . . ?
C197 C198 H19M 109.0 . . ?
C197 C198 H19N 109.0 . . ?
H19M C198 H19N 107.8 . . ?
C199 C204 N36 127.4(19) . . ?
C199 C204 C203 120.0 . . ?
C203 C204 N36 112.3(19) . . ?
C204 C199 H199 120.0 . . ?
C204 C199 C200 120.0 . . ?
C200 C199 H199 120.0 . . ?
C199 C200 H200 120.0 . . ?
C201 C200 C199 120.0 . . ?
C201 C200 H200 120.0 . . ?
C200 C201 H201 120.0 . . ?
C200 C201 C202 120.0 . . ?
C202 C201 H201 120.0 . . ?
C201 C202 H202 120.0 . . ?
C203 C202 C201 120.0 . . ?
C203 C202 H202 120.0 . . ?
C204 C203 C205 96.3(17) . . ?
C202 C203 C204 120.0 . . ?
C202 C203 C205 143.6(17) . . ?
N36 C210 C205 104(2) . . ?
N36 C210 C209 136(2) . . ?
C205 C210 C209 120.0 . . ?
C210 C205 C203 114.4(19) . . ?
C206 C205 C203 125.4(19) . . ?
C206 C205 C210 120.0 . . ?
C205 C206 H206 120.0 . . ?
C205 C206 C207 120.0 . . ?
C207 C206 H206 120.0 . . ?
C206 C207 H207 120.0 . . ?
C208 C207 C206 120.0 . . ?
C208 C207 H207 120.0 . . ?
C207 C208 H208 120.0 . . ?
C207 C208 C209 120.0 . . ?
C209 C208 H208 120.0 . . ?
C210 C209 H209 120.0 . . ?
C208 C209 C210 120.0 . . ?
C208 C209 H209 120.0 . . ?
C212 C211 H21A 109.5 . . ?
C212 C211 H21B 109.5 . . ?
C212 C211 H21C 109.5 . . ?
H21A C211 H21B 109.5 . . ?
H21A C211 H21C 109.5 . . ?
H21B C211 H21C 109.5 . . ?
C214 C215 H21D 109.5 . . ?
C214 C215 H21E 109.5 . . ?
C214 C215 H21F 109.5 . . ?
H21D C215 H21E 109.5 . . ?
H21D C215 H21F 109.5 . . ?
H21E C215 H21F 109.5 . . ?
C213 C216 H21G 110.3 . . ?
C213 C216 H21H 110.3 . . ?
H21G C216 H21H 108.6 . . ?
C217 C216 C213 107(2) . . ?
C217 C216 H21G 110.3 . . ?
C217 C216 H21H 110.3 . . ?
C216 C217 H21I 109.2 . . ?
C216 C217 H21J 109.2 . . ?
C216 C217 C218 112(3) . . ?
H21I C217 H21J 107.9 . . ?
C218 C217 H21I 109.2 . . ?
C218 C217 H21J 109.2 . . ?
C217 C218 H21K 106.8 . . ?
C217 C218 H21L 106.8 . . ?
H21K C218 H21L 106.7 . . ?
C219 C218 C217 122(3) . . ?
C219 C218 H21K 106.8 . . ?
C219 C218 H21L 106.8 . . ?
N34 C219 C218 113(3) . . ?
N34 C219 H21M 108.9 . . ?
N34 C219 H21N 108.9 . . ?
C218 C219 H21M 108.9 . . ?
C218 C219 H21N 108.9 . . ?
H21M C219 H21N 107.7 . . ?
C220 C221 H221 120.0 . . ?
C220 C221 C222 120.0 . . ?
C222 C221 H221 120.0 . . ?
N34 C220 C221 131(2) . . ?
N34 C220 C225 109(2) . . ?
C221 C220 C225 120.0 . . ?
C220 C225 C226 108.7(18) . . ?
C224 C225 C220 120.0 . . ?
C224 C225 C226 131.2(18) . . ?
C225 C224 H224 120.0 . . ?
C225 C224 C223 120.0 . . ?
C223 C224 H224 120.0 . . ?
C224 C223 H223 120.0 . . ?
C224 C223 C222 120.0 . . ?
C222 C223 H223 120.0 . . ?
C221 C222 H222 120.0 . . ?
C223 C222 C221 120.0 . . ?
C223 C222 H222 120.0 . . ?
C228 C227 H227 120.0 . . ?
C228 C227 C231 120.0 . . ?
C231 C227 H227 120.0 . . ?
C227 C228 H228 120.0 . . ?
C227 C228 C229 120.0 . . ?
C229 C228 H228 120.0 . . ?
C228 C229 H229 120.0 . . ?
C230 C229 C228 120.0 . . ?
C230 C229 H229 120.0 . . ?
C229 C230 H230 120.0 . . ?
C229 C230 C226 120.0 . . ?
C226 C230 H230 120.0 . . ?
C230 C226 C225 136.7(18) . . ?
C231 C226 C225 103.3(18) . . ?
C231 C226 C230 120.0 . . ?
N34 C231 C227 130.4(19) . . ?
N34 C231 C226 109.5(19) . . ?
C226 C231 C227 120.0 . . ?
H23A C232 H23B 109.5 . . ?
H23A C232 H23C 109.5 . . ?
H23B C232 H23C 109.5 . . ?
C233 C232 H23A 109.5 . . ?
C233 C232 H23B 109.5 . . ?
C233 C232 H23C 109.5 . . ?
N30 C233 C232 117.6(19) . . ?
N30 C233 C234 108.0 . . ?
C234 C233 C232 134.4(19) . . ?
C233 N30 Cu7 133.9(11) . . ?
N31 N30 Cu7 117.4(11) . . ?
N31 N30 C233 108.0 . . ?
N30 N31 Cu8 123.3(11) . . ?
N30 N31 C235 108.0 . . ?
C235 N31 Cu8 128.6(11) . . ?
N31 C235 C236 120.6(19) . . ?
C234 C235 N31 108.0 . . ?
C234 C235 C236 131.4(19) . . ?
C233 C234 C235 108.0 . . ?
C233 C234 C237 118.0(18) . . ?
C235 C234 C237 133.9(18) . . ?
C235 C236 H23D 109.5 . . ?
C235 C236 H23E 109.5 . . ?
C235 C236 H23F 109.5 . . ?
H23D C236 H23E 109.5 . . ?
H23D C236 H23F 109.5 . . ?
H23E C236 H23F 109.5 . . ?
C234 C237 H23G 107.8 . . ?
C234 C237 H23H 107.8 . . ?
H23G C237 H23H 107.2 . . ?
C238 C237 C234 118(3) . . ?
C238 C237 H23G 107.8 . . ?
C238 C237 H23H 107.8 . . ?
C237 C238 H23I 109.1 . . ?
C237 C238 H23J 109.1 . . ?
C237 C238 C239 112(3) . . ?
H23I C238 H23J 107.9 . . ?
C239 C238 H23I 109.1 . . ?
C239 C238 H23J 109.1 . . ?
C238 C239 H23K 109.1 . . ?
C238 C239 H23L 109.1 . . ?
H23K C239 H23L 107.8 . . ?
C240 C239 C238 113(3) . . ?
C240 C239 H23K 109.1 . . ?
C240 C239 H23L 109.1 . . ?
N35 C240 C239 109(3) . . ?
N35 C240 H24A 109.8 . . ?
N35 C240 H24B 109.8 . . ?
C239 C240 H24A 109.8 . . ?
C239 C240 H24B 109.8 . . ?
H24A C240 H24B 108.3 . . ?
N35 C241 C247 79(2) . . ?
C242 C241 N35 120(2) . . ?
C242 C241 C246 120.0 . . ?
C242 C241 C247 160.4(10) . . ?
C246 C241 N35 120(2) . . ?
C246 C241 C247 40.5(10) . . ?
C241 C242 H242 120.0 . . ?
C243 C242 C241 120.0 . . ?
C243 C242 H242 120.0 . . ?
C242 C243 H243 120.0 . . ?
C242 C243 C244 120.0 . . ?
C244 C243 H243 120.0 . . ?
C243 C244 H244 120.0 . . ?
C245 C244 C243 120.0 . . ?
C245 C244 H244 120.0 . . ?
C244 C245 H245 120.0 . . ?
C244 C245 C246 120.0 . . ?
C246 C245 H245 120.0 . . ?
C245 C246 C241 120.0 . . ?
C247 C246 C241 97(2) . . ?
C247 C246 C245 143(2) . . ?
C246 C247 C241 42.9(10) . . ?
C246 C247 C248 124(2) . . ?
C246 C247 C252 116(2) . . ?
C248 C247 C241 166.9(14) . . ?
C248 C247 C252 120.0 . . ?
C252 C247 C241 72.8(13) . . ?
C247 C248 H248 120.0 . . ?
C247 C248 C249 120.0 . . ?
C249 C248 H248 120.0 . . ?
C248 C249 H249 120.0 . . ?
C250 C249 C248 120.0 . . ?
C250 C249 H249 120.0 . . ?
C249 C250 H250 120.0 . . ?
C249 C250 C251 120.0 . . ?
C251 C250 H250 120.0 . . ?
C250 C251 H251 120.0 . . ?
C250 C251 C252 120.0 . . ?
C252 C251 H251 120.0 . . ?
N35 C252 C247 109(2) . . ?
N35 C252 C251 131(2) . . ?
C251 C252 C247 120.0 . . ?
N21 Cu10 N20 178.3(10) . . ?
N23 Cu11 N22 176.5(9) . . ?
N19 Cu12 N24 176.0(9) . . ?
N22 N21 Cu10 121.9(12) . . ?
N22 N21 C149 108.0 . . ?
C149 N21 Cu10 129.8(12) . . ?
N21 N22 Cu11 118.2(12) . . ?
N21 N22 C151 108.0 . . ?
C151 N22 Cu11 133.6(12) . . ?
N22 C151 C152 122.0(19) . . ?
C150 C151 N22 108.0 . . ?
C150 C151 C152 130.0(19) . . ?
C151 C150 C153 125.8(18) . . ?
C149 C150 C151 108.0 . . ?
C149 C150 C153 126.1(18) . . ?
N21 C149 C148 120.3(19) . . ?
C150 C149 N21 108.0 . . ?
C150 C149 C148 131.7(19) . . ?
N24 N23 Cu11 121.4(14) . . ?
C172 N23 Cu11 130.6(14) . . ?
C172 N23 N24 108.0 . . ?
N23 N24 Cu12 115.3(13) . . ?
C170 N24 Cu12 136.5(13) . . ?
C170 N24 N23 108.0 . . ?
N24 C170 C169 113.7(19) . . ?
C171 C170 N24 108.0 . . ?
C171 C170 C169 138(2) . . ?
C170 C171 C172 108.0 . . ?
C170 C171 C174 116(2) . . ?
C172 C171 C174 136(2) . . ?
C171 C172 N23 108.0 . . ?
C173 C172 N23 129(2) . . ?
C173 C172 C171 122(2) . . ?
C136 N25 C135 129(3) . . ?
C147 N25 C135 122(3) . . ?
C147 N25 C136 109(2) . . ?
C157 N26 C156 129(3) . . ?
C157 N26 C168 115(3) . . ?
C168 N26 C156 115(3) . . ?
C178 N27 C177 130(2) . . ?
C178 N27 C185 106(2) . . ?
C185 N27 C177 125(3) . . ?
H12A C127 H12B 109.5 . . ?
H12A C127 H12C 109.5 . . ?
H12B C127 H12C 109.5 . . ?
C128 C127 H12A 109.5 . . ?
C128 C127 H12B 109.5 . . ?
C128 C127 H12C 109.5 . . ?
C129 C130 C131 133(2) . . ?
N20 C130 C129 108.0 . . ?
N20 C130 C131 119(2) . . ?
C130 C129 C132 120(2) . . ?
C128 C129 C130 108.0 . . ?
C128 C129 C132 131(2) . . ?
C129 C128 C127 132.5(18) . . ?
C129 C128 N19 108.0 . . ?
N19 C128 C127 119.2(18) . . ?
C128 N19 Cu12 132.9(13) . . ?
N20 N19 Cu12 119.1(13) . . ?
N20 N19 C128 108.0 . . ?
C130 N20 Cu10 133.3(13) . . ?
N19 N20 Cu10 118.7(13) . . ?
N19 N20 C130 108.0 . . ?
C130 C131 H13A 109.5 . . ?
C130 C131 H13B 109.5 . . ?
C130 C131 H13C 109.5 . . ?
H13A C131 H13B 109.5 . . ?
H13A C131 H13C 109.5 . . ?
H13B C131 H13C 109.5 . . ?
C129 C132 H13D 111.0 . . ?
C129 C132 H13E 111.0 . . ?
C129 C132 C133 104(2) . . ?
H13D C132 H13E 109.0 . . ?
C133 C132 H13D 111.0 . . ?
C133 C132 H13E 111.0 . . ?
C132 C133 H13F 109.8 . . ?
C132 C133 H13G 109.8 . . ?
H13F C133 H13G 108.3 . . ?
C134 C133 C132 109(2) . . ?
C134 C133 H13F 109.8 . . ?
C134 C133 H13G 109.8 . . ?
C133 C134 H13H 108.5 . . ?
C133 C134 H13I 108.5 . . ?
H13H C134 H13I 107.5 . . ?
C135 C134 C133 115(2) . . ?
C135 C134 H13H 108.5 . . ?
C135 C134 H13I 108.5 . . ?
N25 C135 C134 111(2) . . ?
N25 C135 H13J 109.4 . . ?
N25 C135 H13K 109.4 . . ?
C134 C135 H13J 109.4 . . ?
C134 C135 H13K 109.4 . . ?
H13J C135 H13K 108.0 . . ?
C137 C138 H138 120.0 . . ?
C137 C138 C139 120.0 . . ?
C139 C138 H138 120.0 . . ?
C138 C137 H137 120.0 . . ?
C136 C137 C138 120.0 . . ?
C136 C137 H137 120.0 . . ?
N25 C136 C137 127(2) . . ?
N25 C136 C141 113(2) . . ?
N25 C136 C142 72.7(17) . . ?
C137 C136 C141 120.0 . . ?
C137 C136 C142 160.2(11) . . ?
C141 C136 C142 40.4(11) . . ?
C140 C141 C136 120.0 . . ?
C142 C141 C136 97(2) . . ?
C142 C141 C140 143(2) . . ?
C141 C140 H140 120.0 . . ?
C141 C140 C139 120.0 . . ?
C139 C140 H140 120.0 . . ?
C138 C139 H139 120.0 . . ?
C140 C139 C138 120.0 . . ?
C140 C139 H139 120.0 . . ?
C144 C145 H145 120.0 . . ?
C144 C145 C146 120.0 . . ?
C146 C145 H145 120.0 . . ?
C145 C144 H144 120.0 . . ?
C145 C144 C143 120.0 . . ?
C143 C144 H144 120.0 . . ?
C144 C143 H143 120.0 . . ?
C142 C143 C144 120.0 . . ?
C142 C143 H143 120.0 . . ?
C141 C142 C136 43.1(12) . . ?
C141 C142 C143 120(2) . . ?
C141 C142 C147 119(2) . . ?
C143 C142 C136 163.4(16) . . ?
C147 C142 C136 76.5(16) . . ?
C147 C142 C143 120.0 . . ?
N25 C147 C142 102(2) . . ?
N25 C147 C146 138(3) . . ?
C142 C147 C146 120.0 . . ?
C145 C146 H146 120.0 . . ?
C147 C146 C145 120.0 . . ?
C147 C146 H146 120.0 . . ?
C149 C148 H14A 109.5 . . ?
C149 C148 H14B 109.5 . . ?
C149 C148 H14C 109.5 . . ?
H14A C148 H14B 109.5 . . ?
H14A C148 H14C 109.5 . . ?
H14B C148 H14C 109.5 . . ?
C151 C152 H15A 109.5 . . ?
C151 C152 H15B 109.5 . . ?
C151 C152 H15C 109.5 . . ?
H15A C152 H15B 109.5 . . ?
H15A C152 H15C 109.5 . . ?
H15B C152 H15C 109.5 . . ?
C150 C153 H15D 108.6 . . ?
C150 C153 H15E 108.6 . . ?
H15D C153 H15E 107.6 . . ?
C154 C153 C150 115(2) . . ?
C154 C153 H15D 108.6 . . ?
C154 C153 H15E 108.6 . . ?
C153 C154 H15F 109.9 . . ?
C153 C154 H15G 109.9 . . ?
C153 C154 C155 109(2) . . ?
H15F C154 H15G 108.3 . . ?
C155 C154 H15F 109.9 . . ?
C155 C154 H15G 109.9 . . ?
C154 C155 H15H 108.8 . . ?
C154 C155 H15I 108.8 . . ?
C154 C155 C156 114(3) . . ?
H15H C155 H15I 107.7 . . ?
C156 C155 H15H 108.8 . . ?
C156 C155 H15I 108.8 . . ?
N26 C156 C155 109(3) . . ?
N26 C156 H15J 109.8 . . ?
N26 C156 H15K 109.8 . . ?
C155 C156 H15J 109.8 . . ?
C155 C156 H15K 109.8 . . ?
H15J C156 H15K 108.3 . . ?
C157 C162 C161 120.0 . . ?
C157 C162 C163 118.0(19) . . ?
C161 C162 C163 122.0(19) . . ?
N26 C157 C162 99(2) . . ?
N26 C157 C158 141(2) . . ?
C158 C157 C162 120.0 . . ?
C157 C158 H158 120.0 . . ?
C157 C158 C159 120.0 . . ?
C159 C158 H158 120.0 . . ?
C158 C159 H159 120.0 . . ?
C158 C159 C160 120.0 . . ?
C160 C159 H159 120.0 . . ?
C159 C160 H160 120.0 . . ?
C161 C160 C159 120.0 . . ?
C161 C160 H160 120.0 . . ?
C162 C161 H161 120.0 . . ?
C160 C161 C162 120.0 . . ?
C160 C161 H161 120.0 . . ?
C167 C166 H166 120.0 . . ?
C167 C166 C165 120.0 . . ?
C165 C166 H166 120.0 . . ?
C166 C167 H167 120.0 . . ?
C166 C167 C168 120.0 . . ?
C168 C167 H167 120.0 . . ?
N26 C168 C167 128(2) . . ?
N26 C168 C163 112(2) . . ?
C163 C168 C167 120.0 . . ?
C168 C163 C162 95.9(18) . . ?
C168 C163 C164 120.0 . . ?
C164 C163 C162 144.0(18) . . ?
C163 C164 H164 120.0 . . ?
C163 C164 C165 120.0 . . ?
C165 C164 H164 120.0 . . ?
C166 C165 H165 120.0 . . ?
C164 C165 C166 120.0 . . ?
C164 C165 H165 120.0 . . ?
C170 C169 H16A 109.5 . . ?
C170 C169 H16B 109.5 . . ?
C170 C169 H16C 109.5 . . ?
H16A C169 H16B 109.5 . . ?
H16A C169 H16C 109.5 . . ?
H16B C169 H16C 109.5 . . ?
C172 C173 H17A 109.5 . . ?
C172 C173 H17B 109.5 . . ?
C172 C173 H17C 109.5 . . ?
H17A C173 H17B 109.5 . . ?
H17A C173 H17C 109.5 . . ?
H17B C173 H17C 109.5 . . ?
C171 C174 H17D 108.0 . . ?
C171 C174 H17E 108.0 . . ?
C171 C174 C175 117(2) . . ?
H17D C174 H17E 107.2 . . ?
C175 C174 H17D 108.0 . . ?
C175 C174 H17E 108.0 . . ?
C174 C175 H17F 107.2 . . ?
C174 C175 H17G 107.2 . . ?
H17F C175 H17G 106.8 . . ?
C176 C175 C174 120(3) . . ?
C176 C175 H17F 107.2 . . ?
C176 C175 H17G 107.2 . . ?
C175 C176 H17H 109.9 . . ?
C175 C176 H17I 109.9 . . ?
H17H C176 H17I 108.3 . . ?
C177 C176 C175 109(3) . . ?
C177 C176 H17H 109.9 . . ?
C177 C176 H17I 109.9 . . ?
N27 C177 H17J 108.6 . . ?
N27 C177 H17K 108.6 . . ?
C176 C177 N27 115(3) . . ?
C176 C177 H17J 108.6 . . ?
C176 C177 H17K 108.6 . . ?
H17J C177 H17K 107.6 . . ?
C183 C178 N27 114.9(18) . . ?
C183 C178 C179 120.0 . . ?
C179 C178 N27 125.0(18) . . ?
C178 C183 C184 100.9(17) . . ?
C182 C183 C178 120.0 . . ?
C182 C183 C184 139.1(17) . . ?
C183 C182 H182 120.0 . . ?
C183 C182 C181 120.0 . . ?
C181 C182 H182 120.0 . . ?
C182 C181 H181 120.0 . . ?
C182 C181 C180 120.0 . . ?
C180 C181 H181 120.0 . . ?
C181 C180 H180 120.0 . . ?
C179 C180 C181 120.0 . . ?
C179 C180 H180 120.0 . . ?
C178 C179 H179 120.0 . . ?
C180 C179 C178 120.0 . . ?
C180 C179 H179 120.0 . . ?
C186 C185 N27 132(2) . . ?
C186 C185 C184 120.0 . . ?
C184 C185 N27 108(2) . . ?
C185 C186 H186 120.0 . . ?
C187 C186 C185 120.0 . . ?
C187 C186 H186 120.0 . . ?
C186 C187 H187 120.0 . . ?
C186 C187 C188 120.0 . . ?
C188 C187 H187 120.0 . . ?
C187 C188 H188 120.0 . . ?
C187 C188 C189 120.0 . . ?
C189 C188 H188 120.0 . . ?
C188 C189 H189 120.0 . . ?
C184 C189 C188 120.0 . . ?
C184 C189 H189 120.0 . . ?
C185 C184 C183 111.0(19) . . ?
C189 C184 C183 129.0(19) . . ?
C189 C184 C185 120.0 . . ?

loop_
_geom_torsion_atom_site_label_1
_geom_torsion_atom_site_label_2
_geom_torsion_atom_site_label_3
_geom_torsion_atom_site_label_4
_geom_torsion
_geom_torsion_site_symmetry_1
_geom_torsion_site_symmetry_2
_geom_torsion_site_symmetry_3
_geom_torsion_site_symmetry_4
_geom_torsion_publ_flag
Cu1 N12 C23 C24 -172.3(18) . . . . ?
Cu1 N12 C23 C22 3(3) . . . . ?
Cu1 N12 N11 Cu3 -6.2(16) . . . . ?
Cu1 N12 N11 C25 174.2(13) . . . . ?
Cu1 N13 N14 Cu2 3.7(18) . . . . ?
Cu1 N13 N14 C2 -176.4(15) . . . . ?
Cu2 N9 N10 Cu3 -7(3) . . . . ?
Cu2 N9 N10 C46 -174.0(16) . . . . ?
Cu2 N9 C44 C43 4(5) . . . . ?
Cu2 N9 C44 C45 177(3) . . . . ?
Cu2 N9 C44 C46 178(3) . . . . ?
Cu2 N14 C2 C1 -4(3) . . . . ?
Cu2 N14 C2 C3 180(2) . . . . ?
Cu3 N10 C46 C44 -171(2) . . . . ?
Cu3 N10 C46 C45 -174(2) . . . . ?
Cu3 N10 C46 C47 15(4) . . . . ?
N9 N10 C46 C44 -4.9(18) . . . . ?
N9 N10 C46 C45 -8(3) . . . . ?
N9 N10 C46 C47 -179(2) . . . . ?
N9 C44 C45 C46 1(4) . . . . ?
N9 C44 C45 C61 -173(3) . . . . ?
N10 N9 C44 C43 -179(2) . . . . ?
N10 N9 C44 C45 -6(4) . . . . ?
N10 N9 C44 C46 -5.1(18) . . . . ?
N12 C23 C24 C25 0.0 . . . . ?
N12 C23 C24 C27 -180(2) . . . . ?
C23 N12 N11 Cu3 179.6(15) . . . . ?
C23 N12 N11 C25 0.0 . . . . ?
C23 C24 C25 N11 0.0 . . . . ?
C23 C24 C25 C26 -180(3) . . . . ?
C23 C24 C27 C28 82(3) . . . . ?
C24 C25 N11 Cu3 -179.6(16) . . . . ?
C24 C25 N11 N12 0.0 . . . . ?
C24 C27 C28 C29 -162(3) . . . . ?
C25 C24 C27 C28 -98(3) . . . . ?
N11 N12 C23 C24 0.0 . . . . ?
N11 N12 C23 C22 175(2) . . . . ?
N15 C12 C11 C10 179(3) . . . . ?
N15 C12 C13 C14 -179(3) . . . . ?
N15 C12 C13 C16 0(2) . . . . ?
N15 C17 C16 C13 1(2) . . . . ?
N15 C17 C16 C21 -177(3) . . . . ?
N17 C04T C50 C49 -61(4) . . . . ?
N17 C51 C52 C53 172(3) . . . . ?
N17 C51 C56 C55 -174.4(18) . . . . ?
N17 C51 C56 C57 4.6(17) . . . . ?
N18 C31 C32 C33 175(2) . . . . ?
N18 C31 C36 C35 -175(2) . . . . ?
N18 C31 C36 C37 2(2) . . . . ?
N18 C42 C37 C31 -2.2(17) . . . . ?
N18 C42 C37 C36 -2(2) . . . . ?
N18 C42 C37 C38 -176(2) . . . . ?
C1 C2 C3 C4 -176(3) . . . . ?
C1 C2 C3 C6 4(3) . . . . ?
C4 N13 N14 Cu2 -179.9(17) . . . . ?
C4 N13 N14 C2 0.0 . . . . ?
C4 C3 C6 C7 -91(3) . . . . ?
N13 C4 C3 C2 0.0 . . . . ?
N13 C4 C3 C6 -180(2) . . . . ?
N13 N14 C2 C1 176(2) . . . . ?
N13 N14 C2 C3 0.0 . . . . ?
N14 C2 C3 C4 0.0 . . . . ?
N14 C2 C3 C6 179(2) . . . . ?
C2 C3 C6 C7 89(3) . . . . ?
C3 C4 N13 Cu1 175.9(18) . . . . ?
C3 C4 N13 N14 0.0 . . . . ?
C3 C6 C7 C8 177(2) . . . . ?
C04T N17 C51 C52 5(4) . . . . ?
C04T N17 C51 C56 178(2) . . . . ?
C04T N17 C63 C57 -177(2) . . . . ?
C04T N17 C63 C62 0(4) . . . . ?
C5 C4 N13 Cu1 -6(3) . . . . ?
C5 C4 N13 N14 178(3) . . . . ?
C5 C4 C3 C2 -178(3) . . . . ?
C5 C4 C3 C6 3(3) . . . . ?
C6 C7 C8 C9 177(3) . . . . ?
C7 C8 C9 N15 -175(2) . . . . ?
C9 N15 C12 C11 12(4) . . . . ?
C9 N15 C12 C13 -169(2) . . . . ?
C9 N15 C17 C18 -8(5) . . . . ?
C9 N15 C17 C16 169(2) . . . . ?
C12 N15 C9 C8 72(4) . . . . ?
C12 N15 C17 C18 -178(2) . . . . ?
C12 N15 C17 C16 -1(3) . . . . ?
C12 C11 C10 C15 0.0 . . . . ?
C12 C13 C16 C17 -0.3(17) . . . . ?
C12 C13 C16 C21 177.3(19) . . . . ?
C11 C12 C13 C14 0.0 . . . . ?
C11 C12 C13 C16 179(2) . . . . ?
C11 C10 C15 C14 0.0 . . . . ?
C10 C15 C14 C13 0.0 . . . . ?
C15 C14 C13 C12 0.0 . . . . ?
C15 C14 C13 C16 -179(3) . . . . ?
C14 C13 C16 C17 178(2) . . . . ?
C14 C13 C16 C21 -4(4) . . . . ?
C13 C12 C11 C10 0.0 . . . . ?
C13 C16 C21 C20 -177(3) . . . . ?
C18 C17 C16 C13 178(2) . . . . ?
C18 C17 C16 C21 0.0 . . . . ?
C17 N15 C9 C8 -95(4) . . . . ?
C17 N15 C12 C11 -179(2) . . . . ?
C17 N15 C12 C13 0(3) . . . . ?
C17 C18 C19 C20 0.0 . . . . ?
C17 C16 C21 C20 0.0 . . . . ?
C16 C21 C20 C19 0.0 . . . . ?
C21 C20 C19 C18 0.0 . . . . ?
C19 C18 C17 N15 177(3) . . . . ?
C19 C18 C17 C16 0.0 . . . . ?
C22 C23 C24 C25 -175(3) . . . . ?
C22 C23 C24 C27 6(3) . . . . ?
C26 C25 N11 Cu3 0(2) . . . . ?
C26 C25 N11 N12 180(2) . . . . ?
C27 C24 C25 N11 179(3) . . . . ?
C27 C24 C25 C26 0(3) . . . . ?
C27 C28 C29 C30 179(3) . . . . ?
C28 C29 C30 N18 -156(3) . . . . ?
C30 N18 C31 C32 4(4) . . . . ?
C30 N18 C31 C36 179(3) . . . . ?
C30 N18 C31 C42 -177(5) . . . . ?
C30 N18 C31 C37 -179(3) . . . . ?
C30 N18 C42 C31 177(5) . . . . ?
C30 N18 C42 C41 4(5) . . . . ?
C30 N18 C42 C37 180(3) . . . . ?
C31 N18 C30 C29 76(4) . . . . ?
C31 N18 C42 C41 -172.6(16) . . . . ?
C31 N18 C42 C37 3(2) . . . . ?
C31 C32 C33 C34 0.0 . . . . ?
C31 C36 C37 C42 0.4(16) . . . . ?
C31 C36 C37 C38 174.3(13) . . . . ?
C31 C42 C37 C36 -0.3(12) . . . . ?
C31 C42 C37 C38 -174.2(13) . . . . ?
C31 C37 C38 C39 -156(5) . . . . ?
C32 C31 C36 C35 0.0 . . . . ?
C32 C31 C36 C37 177.1(19) . . . . ?
C32 C33 C34 C35 0.0 . . . . ?
C33 C34 C35 C36 0.0 . . . . ?
C34 C35 C36 C31 0.0 . . . . ?
C34 C35 C36 C37 -175(4) . . . . ?
C35 C36 C37 C31 175(3) . . . . ?
C35 C36 C37 C42 176(2) . . . . ?
C35 C36 C37 C38 -10(4) . . . . ?
C36 C31 C32 C33 0.0 . . . . ?
C36 C37 C38 C39 -174(2) . . . . ?
C41 C42 C37 C31 174.2(13) . . . . ?
C41 C42 C37 C36 174(2) . . . . ?
C41 C42 C37 C38 0.0 . . . . ?
C42 N18 C30 C29 -100(4) . . . . ?
C42 N18 C31 C32 -178.8(17) . . . . ?
C42 N18 C31 C36 -3(3) . . . . ?
C42 N18 C31 C37 -2.2(17) . . . . ?
C42 C31 C32 C33 174(3) . . . . ?
C42 C31 C36 C35 -177.4(14) . . . . ?
C42 C31 C36 C37 -0.3(10) . . . . ?
C42 C41 C40 C39 0.0 . . . . ?
C42 C37 C38 C39 0.0 . . . . ?
C37 C31 C32 C33 6(4) . . . . ?
C37 C31 C36 C35 -177.1(19) . . . . ?
C37 C38 C39 C40 0.0 . . . . ?
C38 C39 C40 C41 0.0 . . . . ?
C40 C41 C42 N18 175(3) . . . . ?
C40 C41 C42 C37 0.0 . . . . ?
C43 C44 C45 C46 173(3) . . . . ?
C43 C44 C45 C61 -1(6) . . . . ?
C44 N9 N10 Cu3 174(2) . . . . ?
C44 N9 N10 C46 8(3) . . . . ?
C44 C45 C46 N10 4(3) . . . . ?
C44 C45 C46 C47 176(3) . . . . ?
C44 C45 C61 C49 91(4) . . . . ?
C46 C44 C45 C61 -174(5) . . . . ?
C46 C45 C61 C49 -81(4) . . . . ?
C50 C49 C61 C45 176(2) . . . . ?
C51 N17 C04T C50 -68(4) . . . . ?
C51 N17 C63 C57 7(2) . . . . ?
C51 N17 C63 C62 -175.1(16) . . . . ?
C51 C52 C53 C54 0.0 . . . . ?
C51 C56 C57 C58 177.4(14) . . . . ?
C51 C56 C57 C63 -0.4(14) . . . . ?
C52 C51 C56 C55 0.0 . . . . ?
C52 C51 C56 C57 179.0(18) . . . . ?
C52 C53 C54 C55 0.0 . . . . ?
C53 C54 C55 C56 0.0 . . . . ?
C54 C55 C56 C51 0.0 . . . . ?
C54 C55 C56 C57 -179(2) . . . . ?
C55 C56 C57 C58 -4(3) . . . . ?
C55 C56 C57 C63 178.6(12) . . . . ?
C56 C51 C52 C53 0.0 . . . . ?
C56 C57 C58 C59 -178(2) . . . . ?
C56 C57 C63 N17 -4.0(17) . . . . ?
C56 C57 C63 C62 178.3(16) . . . . ?
C57 C58 C59 C60 0.0 . . . . ?
C58 C57 C63 N17 177.8(18) . . . . ?
C58 C57 C63 C62 0.0 . . . . ?
C58 C59 C60 C62 0.0 . . . . ?
C59 C60 C62 C63 0.0 . . . . ?
C60 C62 C63 N17 -177(2) . . . . ?
C60 C62 C63 C57 0.0 . . . . ?
C63 N17 C04T C50 118(3) . . . . ?
C63 N17 C51 C52 179.8(16) . . . . ?
C63 N17 C51 C56 -7(2) . . . . ?
C63 C57 C58 C59 0.0 . . . . ?
C61 C45 C46 N10 178(3) . . . . ?
C61 C45 C46 C44 174(5) . . . . ?
C61 C45 C46 C47 -11(5) . . . . ?
C61 C49 C50 C04T -76(4) . . . . ?
Cu4 N1 N2 Cu5 6.1(18) . . . . ?
Cu4 N1 N2 C107 -176.8(15) . . . . ?
Cu4 N1 C109 C108 176.6(16) . . . . ?
Cu4 N1 C109 C110 -6(2) . . . . ?
Cu4 N6 C65 C66 -169.1(15) . . . . ?
Cu4 N6 C65 C64 14(2) . . . . ?
Cu5 N2 C107 C108 176.5(17) . . . . ?
Cu5 N2 C107 C106 -8(2) . . . . ?
Cu6 N4 C88 C87 178.2(15) . . . . ?
Cu6 N4 C88 C89 -1(2) . . . . ?
Cu6 N4 N3 Cu5 1.0(14) . . . . ?
Cu6 N4 N3 C86 -178.5(13) . . . . ?
Cu6 N5 N6 Cu4 -7.5(15) . . . . ?
Cu6 N5 N6 C65 -177.4(14) . . . . ?
Cu6 N5 C67 C66 176.7(18) . . . . ?
Cu6 N5 C67 C68 -2(2) . . . . ?
N1 N2 C107 C108 0.0 . . . . ?
N1 N2 C107 C106 175(2) . . . . ?
N2 N1 C109 C108 0.0 . . . . ?
N2 N1 C109 C110 177(3) . . . . ?
N2 C107 C108 C109 0.0 . . . . ?
N2 C107 C108 C111 176(2) . . . . ?
C107 C108 C109 N1 0.0 . . . . ?
C107 C108 C109 C110 -177(3) . . . . ?
C107 C108 C111 C112 93(3) . . . . ?
C108 C111 C112 C113 175(2) . . . . ?
C109 N1 N2 Cu5 -177.1(14) . . . . ?
C109 N1 N2 C107 0.0 . . . . ?
C109 C108 C111 C112 -92(3) . . . . ?
N4 C88 C87 C86 0.0 . . . . ?
N4 C88 C87 C90 173(2) . . . . ?
C88 N4 N3 Cu5 179.5(15) . . . . ?
C88 N4 N3 C86 0.0 . . . . ?
C88 C87 C86 N3 0.0 . . . . ?
C88 C87 C86 C85 177(3) . . . . ?
C88 C87 C90 C91 -78(3) . . . . ?
C87 C86 N3 Cu5 -179.4(17) . . . . ?
C87 C86 N3 N4 0.0 . . . . ?
C87 C90 C91 C92 -176(2) . . . . ?
C86 C87 C90 C91 93(3) . . . . ?
N3 N4 C88 C87 0.0 . . . . ?
N3 N4 C88 C89 -179(2) . . . . ?
N5 N6 C65 C66 0.0 . . . . ?
N5 N6 C65 C64 -177(2) . . . . ?
N6 N5 C67 C66 0.0 . . . . ?
N6 N5 C67 C68 -178.2(19) . . . . ?
N6 C65 C66 C67 0.0 . . . . ?
N6 C65 C66 C69 -176(2) . . . . ?
C65 C66 C67 N5 0.0 . . . . ?
C65 C66 C67 C68 178(3) . . . . ?
C65 C66 C69 C70 84(3) . . . . ?
C66 C69 C70 C71 -165(2) . . . . ?
C67 N5 N6 Cu4 169.9(14) . . . . ?
C67 N5 N6 C65 0.0 . . . . ?
C67 C66 C69 C70 -92(3) . . . . ?
N7 C120 C115 C116 180(3) . . . . ?
N7 C126 C121 C119 0(2) . . . . ?
N7 C126 C121 C122 175(2) . . . . ?
N7 C126 C125 C124 -174(3) . . . . ?
N8 C94 C99 C98 -178.4(18) . . . . ?
N8 C94 C99 C100 2.7(17) . . . . ?
N8 C105 C104 C103 180(2) . . . . ?
N8 C105 C100 C99 -0.9(19) . . . . ?
N8 C105 C100 C101 -180.0(19) . . . . ?
N16 C79 C84 C83 171(2) . . . . ?
N16 C79 C80 C78 5.5(17) . . . . ?
N16 C79 C80 C81 -173.0(18) . . . . ?
C64 C65 C66 C67 176(2) . . . . ?
C64 C65 C66 C69 1(3) . . . . ?
C69 C66 C67 N5 176(2) . . . . ?
C69 C66 C67 C68 -6(3) . . . . ?
C69 C70 C71 C72 176(2) . . . . ?
C70 C71 C72 N16 -148(3) . . . . ?
C72 N16 C73 C74 -14(4) . . . . ?
C72 N16 C73 C78 172(2) . . . . ?
C72 N16 C79 C84 12(3) . . . . ?
C72 N16 C79 C80 -176(2) . . . . ?
C74 C75 C76 C77 0.0 . . . . ?
C75 C74 C73 N16 -173(3) . . . . ?
C75 C74 C73 C78 0.0 . . . . ?
C75 C76 C77 C78 0.0 . . . . ?
C76 C77 C78 C73 0.0 . . . . ?
C76 C77 C78 C80 173(2) . . . . ?
C77 C78 C73 N16 174(2) . . . . ?
C77 C78 C73 C74 0.0 . . . . ?
C77 C78 C80 C79 -177.1(16) . . . . ?
C77 C78 C80 C81 1(3) . . . . ?
C73 N16 C72 C71 88(4) . . . . ?
C73 N16 C79 C84 -178.4(18) . . . . ?
C73 N16 C79 C80 -6(3) . . . . ?
C73 C74 C75 C76 0.0 . . . . ?
C73 C78 C80 C79 -3.3(14) . . . . ?
C73 C78 C80 C81 174.9(15) . . . . ?
C79 N16 C72 C71 -105(3) . . . . ?
C79 N16 C73 C74 177.7(16) . . . . ?
C79 N16 C73 C78 4(3) . . . . ?
C79 C84 C83 C82 0.0 . . . . ?
C84 C79 C80 C78 178.6(16) . . . . ?
C84 C79 C80 C81 0.0 . . . . ?
C84 C83 C82 C81 0.0 . . . . ?
C83 C82 C81 C80 0.0 . . . . ?
C82 C81 C80 C78 -178(2) . . . . ?
C82 C81 C80 C79 0.0 . . . . ?
C80 C78 C73 N16 -1(2) . . . . ?
C80 C78 C73 C74 -174.8(18) . . . . ?
C80 C79 C84 C83 0.0 . . . . ?
C85 C86 N3 Cu5 4(3) . . . . ?
C85 C86 N3 N4 -177(2) . . . . ?
C89 C88 C87 C86 179(3) . . . . ?
C89 C88 C87 C90 -8(3) . . . . ?
C90 C87 C86 N3 -173(3) . . . . ?
C90 C87 C86 C85 4(3) . . . . ?
C90 C91 C92 C93 -86(3) . . . . ?
C91 C92 C93 N8 -54(4) . . . . ?
C93 N8 C94 C95 0(4) . . . . ?
C93 N8 C94 C99 179(3) . . . . ?
C93 N8 C105 C104 1(4) . . . . ?
C93 N8 C105 C100 -179(3) . . . . ?
C97 C96 C95 C94 0.0 . . . . ?
C96 C97 C98 C99 0.0 . . . . ?
C96 C95 C94 N8 178(2) . . . . ?
C96 C95 C94 C99 0.0 . . . . ?
C95 C94 C99 C98 0.0 . . . . ?
C95 C94 C99 C100 -178.9(15) . . . . ?
C94 N8 C93 C92 -66(4) . . . . ?
C94 N8 C105 C104 -177.7(15) . . . . ?
C94 N8 C105 C100 2(2) . . . . ?
C94 C99 C98 C97 0.0 . . . . ?
C94 C99 C100 C105 -1.1(13) . . . . ?
C94 C99 C100 C101 177.9(13) . . . . ?
C98 C97 C96 C95 0.0 . . . . ?
C98 C99 C100 C105 -179.7(14) . . . . ?
C98 C99 C100 C101 -1(3) . . . . ?
C105 N8 C93 C92 116(3) . . . . ?
C105 N8 C94 C95 178.6(14) . . . . ?
C105 N8 C94 C99 -3(2) . . . . ?
C105 C104 C103 C102 0.0 . . . . ?
C104 C105 C100 C99 179.1(17) . . . . ?
C104 C105 C100 C101 0.0 . . . . ?
C104 C103 C102 C101 0.0 . . . . ?
C103 C102 C101 C100 0.0 . . . . ?
C102 C101 C100 C99 -179(2) . . . . ?
C102 C101 C100 C105 0.0 . . . . ?
C100 C99 C98 C97 178(2) . . . . ?
C100 C105 C104 C103 0.0 . . . . ?
C106 C107 C108 C109 -174(3) . . . . ?
C106 C107 C108 C111 2(3) . . . . ?
C111 C108 C109 N1 -176(2) . . . . ?
C111 C108 C109 C110 7(3) . . . . ?
C111 C112 C113 C114 165(3) . . . . ?
C112 C113 C114 N7 175(2) . . . . ?
C114 N7 C120 C119 -179.8(19) . . . . ?
C114 N7 C120 C115 0(4) . . . . ?
C114 N7 C126 C121 178(3) . . . . ?
C114 N7 C126 C125 -8(5) . . . . ?
C119 C120 C115 C116 0.0 . . . . ?
C119 C121 C122 C123 172(3) . . . . ?
C120 N7 C114 C113 96(3) . . . . ?
C120 N7 C126 C121 2(3) . . . . ?
C120 N7 C126 C125 175.7(18) . . . . ?
C120 C119 C118 C117 0.0 . . . . ?
C120 C119 C121 C126 -1.3(18) . . . . ?
C120 C119 C121 C122 -174.3(19) . . . . ?
C120 C115 C116 C117 0.0 . . . . ?
C115 C116 C117 C118 0.0 . . . . ?
C116 C117 C118 C119 0.0 . . . . ?
C118 C119 C120 N7 -180(2) . . . . ?
C118 C119 C120 C115 0.0 . . . . ?
C118 C119 C121 C126 -178.9(15) . . . . ?
C118 C119 C121 C122 8(4) . . . . ?
C126 N7 C114 C113 -81(4) . . . . ?
C126 N7 C120 C119 -2(3) . . . . ?
C126 N7 C120 C115 178(2) . . . . ?
C126 C121 C122 C123 0.0 . . . . ?
C121 C119 C120 N7 2(2) . . . . ?
C121 C119 C120 C115 -178(2) . . . . ?
C121 C119 C118 C117 178(3) . . . . ?
C121 C126 C125 C124 0.0 . . . . ?
C121 C122 C123 C124 0.0 . . . . ?
C122 C123 C124 C125 0.0 . . . . ?
C123 C124 C125 C126 0.0 . . . . ?
C125 C126 C121 C119 -175(2) . . . . ?
C125 C126 C121 C122 0.0 . . . . ?
Cu7 N29 C191 C190 -3(4) . . . . ?
Cu7 N29 C191 C192 170(3) . . . . ?
Cu7 N30 N31 Cu8 -5.5(16) . . . . ?
Cu7 N30 N31 C235 171.5(14) . . . . ?
Cu8 N31 C235 C234 176.8(16) . . . . ?
Cu8 N31 C235 C236 -2(2) . . . . ?
Cu9 N28 N29 Cu7 5(3) . . . . ?
Cu9 N28 N29 C191 -177.7(18) . . . . ?
Cu9 N28 C193 C192 -179(2) . . . . ?
Cu9 N28 C193 C194 2(4) . . . . ?
Cu9 N33 C212 C213 -177.2(14) . . . . ?
Cu9 N33 C212 C211 0(2) . . . . ?
Cu9 N33 N32 Cu8 -1.9(15) . . . . ?
Cu9 N33 N32 C214 177.1(15) . . . . ?
N28 N29 C191 C190 -179(2) . . . . ?
N28 N29 C191 C192 -7(3) . . . . ?
N29 N28 C193 C192 0(3) . . . . ?
N29 N28 C193 C194 -180(3) . . . . ?
N29 C191 C192 C193 7(3) . . . . ?
N29 C191 C192 C195 175(2) . . . . ?
N33 C212 C213 C214 0.0 . . . . ?
N33 C212 C213 C216 -174(2) . . . . ?
C212 N33 N32 Cu8 -179.0(12) . . . . ?
C212 N33 N32 C214 0.0 . . . . ?
C212 C213 C214 N32 0.0 . . . . ?
C212 C213 C214 C215 -166(3) . . . . ?
C212 C213 C216 C217 84(3) . . . . ?
C213 C214 N32 Cu8 178.6(16) . . . . ?
C213 C214 N32 N33 0.0 . . . . ?
C213 C216 C217 C218 -169(2) . . . . ?
C214 C213 C216 C217 -90(3) . . . . ?
N32 N33 C212 C213 0.0 . . . . ?
N32 N33 C212 C211 177(2) . . . . ?
N34 C220 C225 C224 179(3) . . . . ?
N34 C220 C225 C226 -3(2) . . . . ?
N35 C241 C242 C243 180(2) . . . . ?
N35 C241 C246 C245 -180(2) . . . . ?
N35 C241 C246 C247 2(2) . . . . ?
N36 C204 C199 C200 -173(2) . . . . ?
N36 C204 C203 C202 174(2) . . . . ?
N36 C204 C203 C205 -3.8(19) . . . . ?
N36 C210 C205 C203 7(2) . . . . ?
N36 C210 C205 C206 -177(2) . . . . ?
N36 C210 C209 C208 176(3) . . . . ?
C190 C191 C192 C193 176(3) . . . . ?
C190 C191 C192 C195 -15(6) . . . . ?
C191 C192 C193 N28 -4(3) . . . . ?
C191 C192 C193 C194 175(3) . . . . ?
C191 C192 C195 C196 -82(4) . . . . ?
C192 C195 C196 C197 155(3) . . . . ?
C193 N28 N29 Cu7 -173.4(18) . . . . ?
C193 N28 N29 C191 4(3) . . . . ?
C193 C192 C195 C196 85(4) . . . . ?
C195 C192 C193 N28 -172(3) . . . . ?
C195 C192 C193 C194 7(5) . . . . ?
C195 C196 C197 C198 -173(3) . . . . ?
C196 C197 C198 N36 157(3) . . . . ?
C198 N36 C204 C199 -13(4) . . . . ?
C198 N36 C204 C203 173(2) . . . . ?
C198 N36 C210 C205 -174(2) . . . . ?
C198 N36 C210 C209 10(4) . . . . ?
C204 N36 C198 C197 -69(4) . . . . ?
C204 N36 C210 C205 -9(3) . . . . ?
C204 N36 C210 C209 175(2) . . . . ?
C204 C199 C200 C201 0.0 . . . . ?
C204 C203 C205 C210 -1.9(16) . . . . ?
C204 C203 C205 C206 -177.6(14) . . . . ?
C199 C204 C203 C202 0.0 . . . . ?
C199 C204 C203 C205 -178.1(19) . . . . ?
C199 C200 C201 C202 0.0 . . . . ?
C200 C201 C202 C203 0.0 . . . . ?
C201 C202 C203 C204 0.0 . . . . ?
C201 C202 C203 C205 177(3) . . . . ?
C202 C203 C205 C210 -179.0(19) . . . . ?
C202 C203 C205 C206 5(4) . . . . ?
C203 C204 C199 C200 0.0 . . . . ?
C203 C205 C206 C207 176(2) . . . . ?
C210 N36 C198 C197 94(4) . . . . ?
C210 N36 C204 C199 -177.2(18) . . . . ?
C210 N36 C204 C203 9(3) . . . . ?
C210 C205 C206 C207 0.0 . . . . ?
C205 C210 C209 C208 0.0 . . . . ?
C205 C206 C207 C208 0.0 . . . . ?
C206 C207 C208 C209 0.0 . . . . ?
C207 C208 C209 C210 0.0 . . . . ?
C209 C210 C205 C203 -176(2) . . . . ?
C209 C210 C205 C206 0.0 . . . . ?
C211 C212 C213 C214 -177(2) . . . . ?
C211 C212 C213 C216 8(3) . . . . ?
C215 C214 N32 Cu8 -11(2) . . . . ?
C215 C214 N32 N33 170.4(18) . . . . ?
C216 C213 C214 N32 175.3(19) . . . . ?
C216 C213 C214 C215 10(3) . . . . ?
C216 C217 C218 C219 75(4) . . . . ?
C217 C218 C219 N34 57(4) . . . . ?
C219 N34 C220 C221 -2(5) . . . . ?
C219 N34 C220 C225 179(3) . . . . ?
C219 N34 C231 C227 4(4) . . . . ?
C219 N34 C231 C226 -178(3) . . . . ?
C221 C220 C225 C224 0.0 . . . . ?
C221 C220 C225 C226 177(2) . . . . ?
C220 N34 C219 C218 71(4) . . . . ?
C220 N34 C231 C227 179(2) . . . . ?
C220 N34 C231 C226 -4(3) . . . . ?
C220 C221 C222 C223 0.0 . . . . ?
C220 C225 C224 C223 0.0 . . . . ?
C220 C225 C226 C230 -180(2) . . . . ?
C220 C225 C226 C231 1.2(18) . . . . ?
C225 C224 C223 C222 0.0 . . . . ?
C225 C226 C231 N34 1(2) . . . . ?
C225 C226 C231 C227 179(2) . . . . ?
C224 C225 C226 C230 -3(4) . . . . ?
C224 C225 C226 C231 178.2(18) . . . . ?
C224 C223 C222 C221 0.0 . . . . ?
C222 C221 C220 N34 -179(3) . . . . ?
C222 C221 C220 C225 0.0 . . . . ?
C227 C228 C229 C230 0.0 . . . . ?
C228 C227 C231 N34 177(3) . . . . ?
C228 C227 C231 C226 0.0 . . . . ?
C228 C229 C230 C226 0.0 . . . . ?
C229 C230 C226 C225 -179(3) . . . . ?
C229 C230 C226 C231 0.0 . . . . ?
C230 C226 C231 N34 -178(2) . . . . ?
C230 C226 C231 C227 0.0 . . . . ?
C226 C225 C224 C223 -177(3) . . . . ?
C231 N34 C219 C218 -115(3) . . . . ?
C231 N34 C220 C221 -177(2) . . . . ?
C231 N34 C220 C225 4(3) . . . . ?
C231 C227 C228 C229 0.0 . . . . ?
C232 C233 N30 Cu7 10(2) . . . . ?
C232 C233 N30 N31 179(2) . . . . ?
C232 C233 C234 C235 -179(3) . . . . ?
C232 C233 C234 C237 4(3) . . . . ?
C233 N30 N31 Cu8 -177.0(15) . . . . ?
C233 N30 N31 C235 0.0 . . . . ?
C233 C234 C237 C238 90(3) . . . . ?
N30 C233 C234 C235 0.0 . . . . ?
N30 C233 C234 C237 -177(2) . . . . ?
N30 N31 C235 C234 0.0 . . . . ?
N30 N31 C235 C236 -179(2) . . . . ?
N31 C235 C234 C233 0.0 . . . . ?
N31 C235 C234 C237 177(3) . . . . ?
C235 C234 C237 C238 -87(3) . . . . ?
C234 C233 N30 Cu7 -169.5(17) . . . . ?
C234 C233 N30 N31 0.0 . . . . ?
C234 C237 C238 C239 174(3) . . . . ?
C236 C235 C234 C233 178(2) . . . . ?
C236 C235 C234 C237 -5(3) . . . . ?
C237 C238 C239 C240 -168(3) . . . . ?
C238 C239 C240 N35 -171(3) . . . . ?
C240 N35 C241 C242 -5(4) . . . . ?
C240 N35 C241 C246 175(2) . . . . ?
C240 N35 C241 C247 177(3) . . . . ?
C240 N35 C252 C247 -176(4) . . . . ?
C240 N35 C252 C251 2(6) . . . . ?
C241 N35 C240 C239 -88(3) . . . . ?
C241 N35 C252 C247 -1(2) . . . . ?
C241 N35 C252 C251 176.5(16) . . . . ?
C241 C242 C243 C244 0.0 . . . . ?
C241 C246 C247 C248 -177.8(13) . . . . ?
C241 C246 C247 C252 -3.0(14) . . . . ?
C241 C247 C248 C249 168(6) . . . . ?
C241 C247 C252 N35 1.1(18) . . . . ?
C241 C247 C252 C251 -177.2(13) . . . . ?
C242 C241 C246 C245 0.0 . . . . ?
C242 C241 C246 C247 -177.9(17) . . . . ?
C242 C243 C244 C245 0.0 . . . . ?
C243 C244 C245 C246 0.0 . . . . ?
C244 C245 C246 C241 0.0 . . . . ?
C244 C245 C246 C247 177(3) . . . . ?
C245 C246 C247 C241 -177(3) . . . . ?
C245 C246 C247 C248 5(3) . . . . ?
C245 C246 C247 C252 180.0(19) . . . . ?
C246 C241 C242 C243 0.0 . . . . ?
C246 C247 C248 C249 175(2) . . . . ?
C246 C247 C252 N35 3(2) . . . . ?
C246 C247 C252 C251 -175.1(19) . . . . ?
C247 C241 C242 C243 -4(3) . . . . ?
C247 C241 C246 C245 177.9(17) . . . . ?
C247 C248 C249 C250 0.0 . . . . ?
C248 C247 C252 N35 178(2) . . . . ?
C248 C247 C252 C251 0.0 . . . . ?
C248 C249 C250 C251 0.0 . . . . ?
C249 C250 C251 C252 0.0 . . . . ?
C250 C251 C252 N35 -178(3) . . . . ?
C250 C251 C252 C247 0.0 . . . . ?
C252 N35 C240 C239 85(5) . . . . ?
C252 N35 C241 C242 179.6(16) . . . . ?
C252 N35 C241 C246 0(3) . . . . ?
C252 N35 C241 C247 1.0(16) . . . . ?
C252 C247 C248 C249 0.0 . . . . ?
Cu10 N21 N22 Cu11 -9.5(15) . . . . ?
Cu10 N21 N22 C151 174.7(15) . . . . ?
Cu10 N21 C149 C150 -174.2(17) . . . . ?
Cu10 N21 C149 C148 8(2) . . . . ?
Cu11 N22 C151 C150 -174.8(17) . . . . ?
Cu11 N22 C151 C152 5(3) . . . . ?
Cu11 N23 N24 Cu12 4.2(18) . . . . ?
Cu11 N23 N24 C170 -180.0(18) . . . . ?
Cu11 N23 C172 C171 180(2) . . . . ?
Cu11 N23 C172 C173 9(3) . . . . ?
Cu12 N24 C170 C171 174.6(17) . . . . ?
Cu12 N24 C170 C169 3(3) . . . . ?
Cu12 N19 N20 Cu10 1.9(19) . . . . ?
Cu12 N19 N20 C130 179.5(14) . . . . ?
N21 N22 C151 C150 0.0 . . . . ?
N21 N22 C151 C152 180(2) . . . . ?
N22 N21 C149 C150 0.0 . . . . ?
N22 N21 C149 C148 -178(2) . . . . ?
N22 C151 C150 C149 0.0 . . . . ?
N22 C151 C150 C153 -178(2) . . . . ?
C151 C150 C149 N21 0.0 . . . . ?
C151 C150 C149 C148 178(2) . . . . ?
C151 C150 C153 C154 -88(3) . . . . ?
C150 C153 C154 C155 -171(2) . . . . ?
C149 N21 N22 Cu11 175.7(14) . . . . ?
C149 N21 N22 C151 0.0 . . . . ?
C149 C150 C153 C154 94(2) . . . . ?
N23 N24 C170 C171 0.0 . . . . ?
N23 N24 C170 C169 -172(3) . . . . ?
N24 N23 C172 C171 0.0 . . . . ?
N24 N23 C172 C173 -171(3) . . . . ?
N24 C170 C171 C172 0.0 . . . . ?
N24 C170 C171 C174 -176(2) . . . . ?
C170 C171 C172 N23 0.0 . . . . ?
C170 C171 C172 C173 172(3) . . . . ?
C170 C171 C174 C175 88(3) . . . . ?
C171 C174 C175 C176 170(3) . . . . ?
C172 N23 N24 Cu12 -175.9(13) . . . . ?
C172 N23 N24 C170 0.0 . . . . ?
C172 C171 C174 C175 -86(3) . . . . ?
N25 C136 C141 C140 176(2) . . . . ?
N25 C136 C141 C142 0(2) . . . . ?
N25 C147 C146 C145 173(3) . . . . ?
N26 C157 C158 C159 -179(3) . . . . ?
N26 C168 C163 C162 1.3(17) . . . . ?
N26 C168 C163 C164 -177(2) . . . . ?
N27 C178 C183 C182 177(2) . . . . ?
N27 C178 C183 C184 -2(2) . . . . ?
N27 C178 C179 C180 -177(2) . . . . ?
N27 C185 C186 C187 -176(3) . . . . ?
N27 C185 C184 C183 -2(2) . . . . ?
N27 C185 C184 C189 177(2) . . . . ?
C127 C128 N19 Cu12 -5(3) . . . . ?
C127 C128 N19 N20 174(3) . . . . ?
C130 C129 C128 C127 -173(3) . . . . ?
C130 C129 C128 N19 0.0 . . . . ?
C130 C129 C132 C133 -90(3) . . . . ?
C129 C130 N20 Cu10 177.1(19) . . . . ?
C129 C130 N20 N19 0.0 . . . . ?
C129 C128 N19 Cu12 -179.4(17) . . . . ?
C129 C128 N19 N20 0.0 . . . . ?
C129 C132 C133 C134 175(2) . . . . ?
C128 C129 C132 C133 97(3) . . . . ?
C128 N19 N20 Cu10 -177.6(16) . . . . ?
C128 N19 N20 C130 0.0 . . . . ?
N20 C130 C129 C128 0.0 . . . . ?
N20 C130 C129 C132 -174(2) . . . . ?
C131 C130 C129 C128 -180(3) . . . . ?
C131 C130 C129 C132 6(3) . . . . ?
C131 C130 N20 Cu10 -3(3) . . . . ?
C131 C130 N20 N19 180(3) . . . . ?
C132 C129 C128 C127 1(4) . . . . ?
C132 C129 C128 N19 174(3) . . . . ?
C132 C133 C134 C135 -177(3) . . . . ?
C133 C134 C135 N25 146(3) . . . . ?
C135 N25 C136 C137 -7(4) . . . . ?
C135 N25 C136 C141 177(2) . . . . ?
C135 N25 C136 C142 177(3) . . . . ?
C135 N25 C147 C142 -178(2) . . . . ?
C135 N25 C147 C146 8(5) . . . . ?
C138 C137 C136 N25 -176(2) . . . . ?
C138 C137 C136 C141 0.0 . . . . ?
C138 C137 C136 C142 -7(4) . . . . ?
C137 C138 C139 C140 0.0 . . . . ?
C137 C136 C141 C140 0.0 . . . . ?
C137 C136 C141 C142 -176(2) . . . . ?
C136 N25 C135 C134 100(4) . . . . ?
C136 N25 C147 C142 -4(2) . . . . ?
C136 N25 C147 C146 -178(2) . . . . ?
C136 C141 C140 C139 0.0 . . . . ?
C136 C141 C142 C143 177.0(15) . . . . ?
C136 C141 C142 C147 -2(2) . . . . ?
C136 C142 C147 N25 2.4(16) . . . . ?
C136 C142 C147 C146 177.7(18) . . . . ?
C141 C140 C139 C138 0.0 . . . . ?
C141 C142 C147 N25 4(2) . . . . ?
C141 C142 C147 C146 179(3) . . . . ?
C140 C141 C142 C136 -175(3) . . . . ?
C140 C141 C142 C143 2(4) . . . . ?
C140 C141 C142 C147 -177(2) . . . . ?
C139 C138 C137 C136 0.0 . . . . ?
C145 C144 C143 C142 0.0 . . . . ?
C144 C145 C146 C147 0.0 . . . . ?
C144 C143 C142 C136 -172(6) . . . . ?
C144 C143 C142 C141 -179(3) . . . . ?
C144 C143 C142 C147 0.0 . . . . ?
C143 C142 C147 N25 -175(2) . . . . ?
C143 C142 C147 C146 0.0 . . . . ?
C142 C136 C141 C140 176(2) . . . . ?
C142 C141 C140 C139 174(4) . . . . ?
C142 C147 C146 C145 0.0 . . . . ?
C147 N25 C135 C134 -87(4) . . . . ?
C147 N25 C136 C137 179(2) . . . . ?
C147 N25 C136 C141 3(3) . . . . ?
C147 N25 C136 C142 2.5(17) . . . . ?
C146 C145 C144 C143 0.0 . . . . ?
C152 C151 C150 C149 -180(2) . . . . ?
C152 C151 C150 C153 2(3) . . . . ?
C153 C150 C149 N21 178(2) . . . . ?
C153 C150 C149 C148 -4(3) . . . . ?
C153 C154 C155 C156 179(2) . . . . ?
C154 C155 C156 N26 164(2) . . . . ?
C156 N26 C157 C162 176(3) . . . . ?
C156 N26 C157 C158 -4(4) . . . . ?
C156 N26 C168 C167 7(3) . . . . ?
C156 N26 C168 C163 -177(2) . . . . ?
C162 C157 C158 C159 0.0 . . . . ?
C162 C163 C164 C165 -176(3) . . . . ?
C157 N26 C156 C155 -76(4) . . . . ?
C157 N26 C168 C167 -178.7(15) . . . . ?
C157 N26 C168 C163 -3(3) . . . . ?
C157 C162 C161 C160 0.0 . . . . ?
C157 C162 C163 C168 0.0(15) . . . . ?
C157 C162 C163 C164 176.9(17) . . . . ?
C157 C158 C159 C160 0.0 . . . . ?
C158 C159 C160 C161 0.0 . . . . ?
C159 C160 C161 C162 0.0 . . . . ?
C161 C162 C157 N26 179.7(17) . . . . ?
C161 C162 C157 C158 0.0 . . . . ?
C161 C162 C163 C168 179.0(12) . . . . ?
C161 C162 C163 C164 -4(3) . . . . ?
C166 C167 C168 N26 176(2) . . . . ?
C166 C167 C168 C163 0.0 . . . . ?
C167 C166 C165 C164 0.0 . . . . ?
C167 C168 C163 C162 177.9(15) . . . . ?
C167 C168 C163 C164 0.0 . . . . ?
C168 N26 C156 C155 97(3) . . . . ?
C168 N26 C157 C162 2(2) . . . . ?
C168 N26 C157 C158 -178.3(17) . . . . ?
C168 C163 C164 C165 0.0 . . . . ?
C163 C162 C157 N26 -1.3(18) . . . . ?
C163 C162 C157 C158 179.0(18) . . . . ?
C163 C162 C161 C160 -179.0(18) . . . . ?
C163 C164 C165 C166 0.0 . . . . ?
C165 C166 C167 C168 0.0 . . . . ?
C169 C170 C171 C172 169(3) . . . . ?
C169 C170 C171 C174 -7(3) . . . . ?
C174 C171 C172 N23 175(3) . . . . ?
C174 C171 C172 C173 -13(4) . . . . ?
C174 C175 C176 C177 75(4) . . . . ?
C175 C176 C177 N27 66(4) . . . . ?
C177 N27 C178 C183 -174(3) . . . . ?
C177 N27 C178 C179 3(4) . . . . ?
C177 N27 C185 C186 -8(4) . . . . ?
C177 N27 C185 C184 176(3) . . . . ?
C178 N27 C177 C176 56(4) . . . . ?
C178 N27 C185 C186 177(2) . . . . ?
C178 N27 C185 C184 1(3) . . . . ?
C178 C183 C182 C181 0.0 . . . . ?
C178 C183 C184 C185 2.7(19) . . . . ?
C178 C183 C184 C189 -176.6(17) . . . . ?
C183 C178 C179 C180 0.0 . . . . ?
C183 C182 C181 C180 0.0 . . . . ?
C182 C183 C184 C185 -176.6(19) . . . . ?
C182 C183 C184 C189 4(4) . . . . ?
C182 C181 C180 C179 0.0 . . . . ?
C181 C180 C179 C178 0.0 . . . . ?
C179 C178 C183 C182 0.0 . . . . ?
C179 C178 C183 C184 -179(2) . . . . ?
C185 N27 C177 C176 -118(3) . . . . ?
C185 N27 C178 C183 1(3) . . . . ?
C185 N27 C178 C179 178.0(19) . . . . ?
C185 C186 C187 C188 0.0 . . . . ?
C186 C185 C184 C183 -179(3) . . . . ?
C186 C185 C184 C189 0.0 . . . . ?
C186 C187 C188 C189 0.0 . . . . ?
C187 C188 C189 C184 0.0 . . . . ?
C188 C189 C184 C183 179(3) . . . . ?
C188 C189 C184 C185 0.0 . . . . ?
C184 C183 C182 C181 179(3) . . . . ?
C184 C185 C186 C187 0.0 . . . . ?

_shelx_res_file                  
;
TITL 140210a_a.res in P-1
    140210a.res
    created by SHELXL-2018/3 at 12:19:24 on 05-Nov-2020
REM Old TITL
REM SHELXT solution in P-1: R1 0.345, Rweak 0.015, Alpha 0.168
REM <I/s> 0.000 for 0 systematic absences, Orientation as input
REM Formula found by SHELXT: C235 Cu12 N55
CELL 0.71073 9.7333 27.9414 42.6751 75.096 83.457 84.935
ZERR 2 0.001 0.0023 0.0035 0.007 0.007 0.007
LATT 1
SFAC C H Cu N
UNIT 504 528 24 72
DFIX 1.3 C36 C37
DFIX 1.3 C246 C247
DFIX 1.3 C142 C141
DFIX 1.5 C30 N18

L.S. 60
PLAN  10
SIZE 0.05 0.01 0.01
TEMP 25
CONF
list 4
MORE -1
BOND $H
fmap 2
acta
REM <olex2.extras>
REM <HklSrc "%.\\140210a.hkl">
REM </olex2.extras>

WGHT    0.020200
FVAR       0.10210
CU1   3    0.153576    0.760238    0.994809    11.00000    0.09259    0.06312 =
         0.04444   -0.02174    0.00608   -0.00894
CU2   3   -0.016231    0.671476    0.982726    11.00000    0.08466    0.04568 =
         0.05085   -0.00969    0.01388   -0.01736
CU3   3   -0.067023    0.702957    1.049526    11.00000    0.08871    0.05923 =
         0.05324   -0.01569    0.00089   -0.01361
N9    4   -0.149929    0.638371    1.013837    11.00000    0.03786
N10   4   -0.171274    0.656810    1.041291    11.00000    0.06913
AFIX  56
N12   4    0.125644    0.777770    1.033024    11.00000    0.06368
C23   1    0.183403    0.810408    1.047850    11.00000    0.05689
C24   1    0.124920    0.801623    1.080710    11.00000    0.03479
C25   1    0.031016    0.763555    1.086191    11.00000    0.04427
N11   4    0.031463    0.748814    1.056720    11.00000    0.05592
AFIX   0
N15   4    0.412551    0.808530    0.754720    11.00000    0.07447
N17   4   -0.431793    0.467159    1.152575    11.00000    0.06751
N18   4    0.177663    1.006851    1.108375    11.00000    0.07597
C1    1    0.113074    0.654822    0.909384    11.00000    0.06885
AFIX 137
H1A   2    0.187280    0.629865    0.909088    11.00000   -1.50000
H1B   2    0.084367    0.667400    0.887843    11.00000   -1.50000
H1C   2    0.036356    0.640588    0.923948    11.00000   -1.50000
AFIX  56
C4    1    0.274106    0.758735    0.927813    11.00000    0.07107
N13   4    0.181805    0.741870    0.956041    11.00000    0.06263
N14   4    0.111156    0.702259    0.951376    11.00000    0.07091
C2    1    0.159793    0.694643    0.920265    11.00000    0.03639
C3    1    0.260502    0.729547    0.905702    11.00000    0.07879
AFIX   0
C04T  1   -0.508944    0.465857    1.126027    11.00000    0.07187
AFIX  23
H04A  2   -0.570419    0.495549    1.121281    11.00000   -1.20000
H04B  2   -0.565939    0.437531    1.132738    11.00000   -1.20000
AFIX   0
C5    1    0.359400    0.801489    0.925706    11.00000    0.09304
AFIX 137
H5A   2    0.325582    0.817463    0.942729    11.00000   -1.50000
H5B   2    0.353221    0.824773    0.904928    11.00000   -1.50000
H5C   2    0.454263    0.789735    0.928106    11.00000   -1.50000
AFIX   0
C6    1    0.339331    0.735980    0.874454    11.00000    0.01747
AFIX  23
H6A   2    0.356538    0.703458    0.870109    11.00000   -1.20000
H6B   2    0.428604    0.747247    0.876473    11.00000   -1.20000
AFIX   0
C7    1    0.284481    0.769621    0.845424    11.00000    0.04181
AFIX  23
H7A   2    0.263535    0.802163    0.849554    11.00000   -1.20000
H7B   2    0.198266    0.757574    0.842038    11.00000   -1.20000
AFIX   0
C8    1    0.382109    0.774963    0.814242    11.00000    0.04423
AFIX  23
H8A   2    0.466473    0.788343    0.817520    11.00000   -1.20000
H8B   2    0.406823    0.742071    0.810984    11.00000   -1.20000
AFIX   0
C9    1    0.331112    0.805531    0.784891    11.00000    0.04852
AFIX  23
H9A   2    0.242055    0.793974    0.783002    11.00000   -1.20000
H9B   2    0.314166    0.838981    0.787695    11.00000   -1.20000
AFIX  66
C12   1    0.434819    0.771309    0.737942    11.00000    0.11003
C11   1    0.365467    0.728032    0.743670    11.00000    0.10152
AFIX  43
H11   2    0.295672    0.720959    0.760678    11.00000   -1.20000
AFIX  65
C10   1    0.400434    0.695325    0.723979    11.00000    0.12005
AFIX  43
H10   2    0.354033    0.666369    0.727812    11.00000   -1.20000
AFIX  65
C15   1    0.504751    0.705895    0.698560    11.00000    0.11144
AFIX  43
H15   2    0.528146    0.684011    0.685385    11.00000   -1.20000
AFIX  65
C14   1    0.574103    0.749171    0.692830    11.00000    0.07493
AFIX  43
H14   2    0.643898    0.756243    0.675822    11.00000   -1.20000
AFIX  65
C13   1    0.539139    0.781879    0.712521    11.00000    0.07005
AFIX  66
C18   1    0.522951    0.886916    0.748420    11.00000    0.10168
AFIX  43
H18   2    0.468876    0.896064    0.765605    11.00000   -1.20000
AFIX  65
C17   1    0.500448    0.843267    0.740390    11.00000    0.08844
C16   1    0.581269    0.829595    0.714705    11.00000    0.09287
C21   1    0.684593    0.859571    0.697049    11.00000    0.11811
AFIX  43
H21   2    0.738666    0.850424    0.679863    11.00000   -1.20000
AFIX  65
C20   1    0.707097    0.903220    0.705078    11.00000    0.09501
AFIX  43
H20   2    0.776228    0.923277    0.693265    11.00000   -1.20000
AFIX  65
C19   1    0.626277    0.916894    0.730763    11.00000    0.10881
AFIX  43
H19   2    0.641334    0.946098    0.736135    11.00000   -1.20000
AFIX   0
C22   1    0.293248    0.842563    1.029913    11.00000    0.09057
AFIX 137
H22A  2    0.333463    0.830533    1.011565    11.00000   -1.50000
H22B  2    0.363488    0.842297    1.044039    11.00000   -1.50000
H22C  2    0.254450    0.875834    1.022433    11.00000   -1.50000
AFIX   0
C26   1   -0.052106    0.742176    1.114874    11.00000    0.08791
AFIX 137
H26A  2    0.004952    0.720460    1.130161    11.00000   -1.50000
H26B  2   -0.120957    0.723594    1.109699    11.00000   -1.50000
H26C  2   -0.096832    0.767937    1.124267    11.00000   -1.50000
AFIX   0
C27   1    0.164731    0.830131    1.101456    11.00000    0.05717
AFIX  23
H27A  2    0.263654    0.833969    1.096966    11.00000   -1.20000
H27B  2    0.148257    0.811152    1.123869    11.00000   -1.20000
AFIX   0
C28   1    0.092820    0.880927    1.098515    11.00000    0.04535
AFIX  23
H28A  2    0.082770    0.895480    1.075607    11.00000   -1.20000
H28B  2    0.000173    0.876460    1.109463    11.00000   -1.20000
AFIX   0
C29   1    0.154235    0.916920    1.110888    11.00000    0.07026
AFIX  23
H29A  2    0.247634    0.920654    1.100280    11.00000   -1.20000
H29B  2    0.162627    0.902445    1.133874    11.00000   -1.20000
AFIX   0
C30   1    0.086041    0.968335    1.107699    11.00000    0.07837
AFIX  23
H30A  2    0.043243    0.978130    1.087374    11.00000   -1.20000
H30B  2    0.012628    0.966946    1.125248    11.00000   -1.20000
AFIX  66
C31   1    0.268071    1.029062    1.084992    11.00000    0.05517
C32   1    0.272200    1.016824    1.055309    11.00000    0.10685
AFIX  43
H32   2    0.217652    0.992320    1.053222    11.00000   -1.20000
AFIX  65
C33   1    0.357857    1.041208    1.028743    11.00000    0.18574
AFIX  43
H33   2    0.360618    1.033019    1.008882    11.00000   -1.20000
AFIX  65
C34   1    0.439385    1.077831    1.031861    11.00000    0.11692
AFIX  43
H34   2    0.496695    1.094146    1.014087    11.00000   -1.20000
AFIX  65
C35   1    0.435258    1.090070    1.061546    11.00000    0.09880
AFIX  43
H35   2    0.489806    1.114574    1.063633    11.00000   -1.20000
AFIX  65
C36   1    0.349601    1.065686    1.088111    11.00000    0.09491
AFIX  66
C41   1    0.152824    1.018701    1.164344    11.00000    0.11988
AFIX  43
H41   2    0.086922    0.995631    1.173415    11.00000   -1.20000
AFIX  65
C42   1    0.199602    1.027070    1.131493    11.00000    0.08165
C37   1    0.298100    1.061552    1.117937    11.00000    0.06756
C38   1    0.349822    1.087665    1.137230    11.00000    0.11261
AFIX  43
H38   2    0.415723    1.110735    1.128159    11.00000   -1.20000
AFIX  65
C39   1    0.303045    1.079296    1.170081    11.00000    0.08324
AFIX  43
H39   2    0.337652    1.096768    1.182990    11.00000   -1.20000
AFIX  65
C40   1    0.204547    1.044815    1.183640    11.00000    0.08346
AFIX  43
H40   2    0.173251    1.039215    1.205620    11.00000   -1.20000
AFIX   0
C43   1   -0.222095    0.579175    0.990444    11.00000    0.08864
AFIX 137
H43A  2   -0.309664    0.582937    0.981482    11.00000   -1.50000
H43B  2   -0.196517    0.544529    0.998356    11.00000   -1.50000
H43C  2   -0.152713    0.594202    0.973858    11.00000   -1.50000
AFIX   0
C44   1   -0.234667    0.606153    1.020448    11.00000    0.07126
C45   1   -0.304993    0.595300    1.048907    11.00000    0.06679
C46   1   -0.260739    0.626075    1.063377    11.00000    0.03670
C47   1   -0.316057    0.632407    1.097339    11.00000    0.06498
AFIX 137
H47A  2   -0.246398    0.620156    1.112147    11.00000   -1.50000
H47B  2   -0.397422    0.614103    1.104941    11.00000   -1.50000
H47C  2   -0.338926    0.666918    1.096156    11.00000   -1.50000
AFIX   0
C49   1   -0.323456    0.506675    1.079877    11.00000    0.02414
AFIX  23
H49A  2   -0.277480    0.515374    1.096473    11.00000   -1.20000
H49B  2   -0.253055    0.496308    1.064562    11.00000   -1.20000
AFIX   0
C50   1   -0.421622    0.462617    1.096233    11.00000    0.10548
AFIX  23
H50A  2   -0.481758    0.459966    1.080204    11.00000   -1.20000
H50B  2   -0.363848    0.432012    1.101086    11.00000   -1.20000
AFIX  66
C51   1   -0.349539    0.429905    1.168742    11.00000    0.06199
C52   1   -0.301928    0.382445    1.166411    11.00000    0.05275
AFIX  43
H52   2   -0.337332    0.368244    1.151807    11.00000   -1.20000
AFIX  65
C53   1   -0.201404    0.356209    1.185907    11.00000    0.09333
AFIX  43
H53   2   -0.169549    0.324454    1.184346    11.00000   -1.20000
AFIX  65
C54   1   -0.148489    0.377433    1.207735    11.00000    0.09433
AFIX  43
H54   2   -0.081233    0.359879    1.220779    11.00000   -1.20000
AFIX  65
C55   1   -0.196099    0.424893    1.210066    11.00000    0.12274
AFIX  43
H55   2   -0.160696    0.439094    1.224670    11.00000   -1.20000
AFIX  65
C56   1   -0.296624    0.451130    1.190569    11.00000    0.07158
AFIX  66
C57   1   -0.355377    0.500906    1.189580    11.00000    0.05166
C58   1   -0.345834    0.537615    1.205746    11.00000    0.09228
AFIX  43
H58   2   -0.285105    0.532658    1.221766    11.00000   -1.20000
AFIX  65
C59   1   -0.427060    0.581734    1.197968    11.00000    0.06999
AFIX  43
H59   2   -0.420674    0.606296    1.208783    11.00000   -1.20000
AFIX  65
C60   1   -0.517831    0.589143    1.174025    11.00000    0.06403
AFIX  43
H60   2   -0.572176    0.618661    1.168821    11.00000   -1.20000
AFIX  65
C62   1   -0.527375    0.552433    1.157859    11.00000    0.04893
AFIX  43
H62   2   -0.588109    0.557391    1.141840    11.00000   -1.20000
AFIX  65
C63   1   -0.446150    0.508315    1.165635    11.00000    0.07640
AFIX   0
C61   1   -0.407621    0.550132    1.062749    11.00000    0.06272
AFIX  23
H61A  2   -0.482175    0.559303    1.077621    11.00000   -1.20000
H61B  2   -0.447729    0.542516    1.044938    11.00000   -1.20000
AFIX   0

CU4   3   -0.345982    0.759628    0.994903    11.00000    0.08030    0.07188 =
         0.04513   -0.01919    0.00587    0.00094
CU5   3   -0.516123    0.671850    0.982367    11.00000    0.06980    0.06344 =
         0.05739   -0.01257    0.00644    0.00511
CU6   3   -0.568556    0.703058    1.049452    11.00000    0.08208    0.05220 =
         0.04495   -0.02053    0.00262   -0.01046
AFIX  56
N1    4   -0.320074    0.740997    0.957755    11.00000    0.04975
N2    4   -0.386736    0.701234    0.952063    11.00000    0.05567
C107  1   -0.335512    0.695358    0.920674    11.00000    0.05785
C108  1   -0.237193    0.731489    0.906966    11.00000    0.02006
C109  1   -0.227652    0.759695    0.929883    11.00000    0.04424
AFIX  56
N4    4   -0.662698    0.653518    1.043744    11.00000    0.02776
C88   1   -0.764920    0.623441    1.063890    11.00000    0.06719
C87   1   -0.805636    0.591182    1.046250    11.00000    0.05487
C86   1   -0.728577    0.601322    1.015201    11.00000    0.04031
N3    4   -0.640237    0.639847    1.013652    11.00000    0.05999
AFIX  56
N5    4   -0.471959    0.749873    1.058682    11.00000    0.06544
N6    4   -0.381103    0.776083    1.032764    11.00000    0.03260
C65   1   -0.311077    0.809050    1.044878    11.00000    0.04409
C66   1   -0.358654    0.803215    1.078282    11.00000    0.08435
C67   1   -0.458084    0.766642    1.086813    11.00000    0.06425
AFIX   0
N7    4   -0.082763    0.810356    0.754650    11.00000    0.05695
N8    4   -0.939583    0.468929    1.152181    11.00000    0.06835
N16   4   -0.318760    1.003120    1.110046    11.00000    0.05990
C64   1   -0.214999    0.843842    1.024565    11.00000    0.05596
AFIX 137
H64A  2   -0.254348    0.877119    1.022497    11.00000   -1.50000
H64B  2   -0.197761    0.837362    1.003392    11.00000   -1.50000
H64C  2   -0.129443    0.840021    1.034392    11.00000   -1.50000
AFIX   0
C68   1   -0.548038    0.740355    1.118097    11.00000    0.04505
AFIX 137
H68A  2   -0.502354    0.709127    1.127967    11.00000   -1.50000
H68B  2   -0.636842    0.734809    1.112386    11.00000   -1.50000
H68C  2   -0.560300    0.760944    1.133198    11.00000   -1.50000
AFIX   0
C69   1   -0.321385    0.832255    1.100824    11.00000    0.05475
AFIX  23
H69A  2   -0.224358    0.839289    1.095914    11.00000   -1.20000
H69B  2   -0.333695    0.812218    1.123060    11.00000   -1.20000
AFIX   0
C70   1   -0.412107    0.882964    1.098059    11.00000    0.09455
AFIX  23
H70A  2   -0.504838    0.876807    1.108570    11.00000   -1.20000
H70B  2   -0.418840    0.900114    1.075381    11.00000   -1.20000
AFIX   0
C71   1   -0.335503    0.915565    1.115842    11.00000    0.05496
AFIX  23
H71A  2   -0.333900    0.899251    1.138807    11.00000   -1.20000
H71B  2   -0.240751    0.919768    1.106223    11.00000   -1.20000
AFIX   0
C72   1   -0.418979    0.967852    1.111379    11.00000    0.05532
AFIX  23
H72A  2   -0.464417    0.976032    1.091424    11.00000   -1.20000
H72B  2   -0.488748    0.967542    1.129563    11.00000   -1.20000
AFIX  66
C74   1   -0.217911    1.020157    1.053634    11.00000    0.10660
AFIX  43
H74   2   -0.265472    0.996679    1.047940    11.00000   -1.20000
AFIX  65
C75   1   -0.121750    1.047530    1.031039    11.00000    0.14060
AFIX  43
H75   2   -0.104974    1.042367    1.010228    11.00000   -1.20000
AFIX  65
C76   1   -0.050666    1.082619    1.039550    11.00000    0.12766
AFIX  43
H76   2    0.013672    1.100934    1.024433    11.00000   -1.20000
AFIX  65
C77   1   -0.075742    1.090335    1.070655    11.00000    0.11085
AFIX  43
H77   2   -0.028180    1.113812    1.076348    11.00000   -1.20000
AFIX  65
C78   1   -0.171902    1.062963    1.093249    11.00000    0.06646
C73   1   -0.242988    1.027873    1.084740    11.00000    0.13618
AFIX  66
C79   1   -0.311765    1.022660    1.138022    11.00000    0.06228
C84   1   -0.371531    1.007839    1.169891    11.00000    0.06775
AFIX  43
H84   2   -0.436869    0.983966    1.175310    11.00000   -1.20000
AFIX  65
C83   1   -0.333640    1.028700    1.193662    11.00000    0.11920
AFIX  43
H83   2   -0.373628    1.018783    1.214984    11.00000   -1.20000
AFIX  65
C82   1   -0.235983    1.064380    1.185564    11.00000    0.07662
AFIX  43
H82   2   -0.210632    1.078336    1.201468    11.00000   -1.20000
AFIX  65
C81   1   -0.176217    1.079201    1.153694    11.00000    0.08051
AFIX  43
H81   2   -0.110878    1.103074    1.148275    11.00000   -1.20000
AFIX  65
C80   1   -0.214106    1.058342    1.129924    11.00000    0.09438
AFIX   0
C85   1   -0.727856    0.577062    0.989381    11.00000    0.07327
AFIX 137
H85A  2   -0.665580    0.547988    0.993304    11.00000   -1.50000
H85B  2   -0.697911    0.599293    0.969034    11.00000   -1.50000
H85C  2   -0.819594    0.567660    0.988516    11.00000   -1.50000
AFIX   0
C89   1   -0.803499    0.632205    1.095652    11.00000    0.06840
AFIX 137
H89A  2   -0.746994    0.656720    1.098838    11.00000   -1.50000
H89B  2   -0.790017    0.601863    1.112046    11.00000   -1.50000
H89C  2   -0.899186    0.643871    1.097232    11.00000   -1.50000
AFIX   0
C90   1   -0.903017    0.548382    1.060837    11.00000    0.07003
AFIX  23
H90A  2   -0.980016    0.560307    1.073924    11.00000   -1.20000
H90B  2   -0.940574    0.539553    1.043121    11.00000   -1.20000
AFIX   0
C91   1   -0.834554    0.501850    1.081818    11.00000    0.05887
AFIX  23
H91A  2   -0.753617    0.491031    1.069335    11.00000   -1.20000
H91B  2   -0.803479    0.509852    1.100569    11.00000   -1.20000
AFIX   0
C92   1   -0.926280    0.461575    1.092983    11.00000    0.04240
AFIX  23
H92A  2   -0.871914    0.430168    1.096570    11.00000   -1.20000
H92B  2   -0.987180    0.462546    1.076322    11.00000   -1.20000
AFIX   0
C93   1   -1.017509    0.465291    1.126108    11.00000    0.10814
AFIX  23
H93A  2   -1.082097    0.494122    1.121355    11.00000   -1.20000
H93B  2   -1.071504    0.436245    1.133658    11.00000   -1.20000
AFIX  66
C97   1   -0.652681    0.369140    1.205646    11.00000    0.07737
AFIX  43
H97   2   -0.588057    0.347889    1.217738    11.00000   -1.20000
AFIX  65
C96   1   -0.714441    0.354128    1.182238    11.00000    0.08487
AFIX  43
H96   2   -0.691137    0.322833    1.178668    11.00000   -1.20000
AFIX  65
C95   1   -0.811029    0.385889    1.164165    11.00000    0.09500
AFIX  43
H95   2   -0.852350    0.375845    1.148504    11.00000   -1.20000
AFIX  65
C94   1   -0.845859    0.432663    1.169501    11.00000    0.05270
C99   1   -0.784102    0.447676    1.192909    11.00000    0.04628
C98   1   -0.687513    0.415915    1.210982    11.00000    0.05863
AFIX  43
H98   2   -0.646192    0.425960    1.226643    11.00000   -1.20000
AFIX  66
C105  1   -0.936960    0.506321    1.167787    11.00000    0.05306
C104  1   -1.012522    0.551806    1.162360    11.00000    0.15886
AFIX  43
H104  2   -1.074336    0.560026    1.146438    11.00000   -1.20000
AFIX  65
C103  1   -0.995695    0.585004    1.180731    11.00000    0.08781
AFIX  43
H103  2   -1.046252    0.615436    1.177101    11.00000   -1.20000
AFIX  65
C102  1   -0.903306    0.572718    1.204528    11.00000    0.12086
AFIX  43
H102  2   -0.892049    0.594930    1.216820    11.00000   -1.20000
AFIX  65
C101  1   -0.827744    0.527234    1.209954    11.00000    0.05935
AFIX  43
H101  2   -0.765928    0.519015    1.225875    11.00000   -1.20000
AFIX  65
C100  1   -0.844570    0.494036    1.191584    11.00000    0.06911
AFIX   0
C106  1   -0.379167    0.654674    0.910279    11.00000    0.04689
AFIX 137
H10A  2   -0.346002    0.623950    0.924057    11.00000   -1.50000
H10B  2   -0.342199    0.656730    0.888167    11.00000   -1.50000
H10C  2   -0.478518    0.656112    0.911655    11.00000   -1.50000
AFIX   0
C110  1   -0.141728    0.803305    0.925333    11.00000    0.07607
AFIX 137
H11A  2   -0.190829    0.832806    0.913936    11.00000   -1.50000
H11B  2   -0.055578    0.798119    0.912918    11.00000   -1.50000
H11C  2   -0.123701    0.806942    0.946227    11.00000   -1.50000
AFIX   0
C111  1   -0.150614    0.735783    0.873673    11.00000    0.08648
AFIX  23
H11D  2   -0.060149    0.746959    0.874790    11.00000   -1.20000
H11E  2   -0.137119    0.703286    0.869190    11.00000   -1.20000
AFIX   0
C112  1   -0.218798    0.770984    0.846541    11.00000    0.07493
AFIX  23
H11F  2   -0.239601    0.802800    0.851766    11.00000   -1.20000
H11G  2   -0.305413    0.758330    0.843992    11.00000   -1.20000
AFIX   0
C113  1   -0.121725    0.778110    0.813536    11.00000    0.06662
AFIX  23
H11H  2   -0.046790    0.798258    0.814458    11.00000   -1.20000
H11I  2   -0.080964    0.745901    0.811644    11.00000   -1.20000
AFIX   0
C114  1   -0.194197    0.802124    0.783420    11.00000    0.04673
AFIX  23
H11J  2   -0.241015    0.833516    0.785305    11.00000   -1.20000
H11K  2   -0.262354    0.780725    0.780480    11.00000   -1.20000
AFIX  66
C119  1    0.037474    0.788819    0.713839    11.00000    0.07845
C120  1   -0.067687    0.773915    0.738487    11.00000    0.04481
C115  1   -0.129917    0.729855    0.741473    11.00000    0.08723
AFIX  43
H115  2   -0.200277    0.719883    0.757964    11.00000   -1.20000
AFIX  65
C116  1   -0.086986    0.700699    0.719811    11.00000    0.09927
AFIX  43
H116  2   -0.128623    0.671220    0.721809    11.00000   -1.20000
AFIX  65
C117  1    0.018175    0.715603    0.695163    11.00000    0.07149
AFIX  43
H117  2    0.046898    0.696095    0.680670    11.00000   -1.20000
AFIX  65
C118  1    0.080406    0.759663    0.692177    11.00000    0.11396
AFIX  43
H118  2    0.150765    0.769634    0.675685    11.00000   -1.20000
AFIX  66
C126  1    0.010655    0.843584    0.741280    11.00000    0.05921
C121  1    0.091845    0.832373    0.714825    11.00000    0.06455
C122  1    0.186292    0.865554    0.696442    11.00000    0.08550
AFIX  43
H122  2    0.240613    0.858052    0.678742    11.00000   -1.20000
AFIX  65
C123  1    0.199551    0.909947    0.704514    11.00000    0.13300
AFIX  43
H123  2    0.262743    0.932147    0.692214    11.00000   -1.20000
AFIX  65
C124  1    0.118363    0.921159    0.730969    11.00000    0.13309
AFIX  43
H124  2    0.127234    0.950861    0.736369    11.00000   -1.20000
AFIX  65
C125  1    0.023915    0.887978    0.749352    11.00000    0.10717
AFIX  43
H125  2   -0.030405    0.895480    0.767053    11.00000   -1.20000
AFIX   0

CU7   3    1.222194    0.759588    0.494797    11.00000    0.09156    0.04940 =
         0.04875   -0.02650   -0.01898    0.00256
CU8   3    1.446800    0.671639    0.482378    11.00000    0.08580    0.07272 =
         0.05289   -0.02015   -0.01225    0.01119
CU9   3    1.417601    0.703069    0.549665    11.00000    0.08456    0.05067 =
         0.05528   -0.01283   -0.00163    0.01425
N28   4    1.281946    0.750684    0.557409    11.00000    0.07301
N29   4    1.198882    0.777989    0.535010    11.00000    0.06140
AFIX  56
N33   4    1.533893    0.655748    0.541690    11.00000    0.07602
C212  1    1.628415    0.628260    0.563655    11.00000    0.01470
C213  1    1.710339    0.594759    0.548151    11.00000    0.01628
C214  1    1.666449    0.601542    0.516604    11.00000    0.04054
N32   4    1.557399    0.639235    0.512610    11.00000    0.03116
AFIX   0
N34   4    1.792121    0.467098    0.653245    11.00000    0.06656
N35   4    1.179388    0.810916    0.255489    11.00000    0.10873
N36   4    0.964181    1.007377    0.609412    11.00000    0.07652
C190  1    1.013514    0.843289    0.526356    11.00000    0.07873
AFIX 137
H19A  2    1.044595    0.876338    0.518933    11.00000   -1.50000
H19B  2    0.922988    0.844169    0.537854    11.00000   -1.50000
H19C  2    1.009599    0.829732    0.507986    11.00000   -1.50000
AFIX   0
C191  1    1.118588    0.809506    0.550061    11.00000    0.02438
C192  1    1.137243    0.799783    0.578306    11.00000    0.06057
C193  1    1.243835    0.763961    0.585602    11.00000    0.04109
C194  1    1.312214    0.742145    0.616531    11.00000    0.06012
AFIX 137
H19D  2    1.323585    0.767991    0.626943    11.00000   -1.50000
H19E  2    1.401268    0.726802    0.611445    11.00000   -1.50000
H19F  2    1.255345    0.717747    0.630906    11.00000   -1.50000
AFIX   0
C195  1    1.066976    0.832333    0.601884    11.00000    0.04678
AFIX  23
H19G  2    0.972655    0.841327    0.596308    11.00000   -1.20000
H19H  2    1.061020    0.810901    0.623778    11.00000   -1.20000
AFIX   0
C196  1    1.130870    0.880955    0.603464    11.00000    0.06885
AFIX  23
H19I  2    1.172389    0.897663    0.582131    11.00000   -1.20000
H19J  2    1.201847    0.873338    0.618532    11.00000   -1.20000
AFIX   0
C197  1    1.008319    0.915072    0.615494    11.00000    0.05121
AFIX  23
H19K  2    0.932105    0.919647    0.602002    11.00000   -1.20000
H19L  2    0.974538    0.900620    0.637933    11.00000   -1.20000
AFIX   0
C198  1    1.071439    0.963836    0.612330    11.00000    0.08163
AFIX  23
H19M  2    1.138059    0.970148    0.593244    11.00000   -1.20000
H19N  2    1.120937    0.961269    0.631236    11.00000   -1.20000
AFIX  66
C204  1    0.886897    1.026699    0.581033    11.00000    0.06420
C199  1    0.913876    1.016298    0.550696    11.00000    0.09056
AFIX  43
H199  2    0.982541    0.992220    0.547501    11.00000   -1.20000
AFIX  65
C200  1    0.838228    1.041883    0.525135    11.00000    0.10863
AFIX  43
H200  2    0.856279    1.034924    0.504838    11.00000   -1.20000
AFIX  65
C201  1    0.735600    1.077870    0.529911    11.00000    0.08044
AFIX  43
H201  2    0.684987    1.094988    0.512808    11.00000   -1.20000
AFIX  65
C202  1    0.708620    1.088271    0.560247    11.00000    0.09279
AFIX  43
H202  2    0.639955    1.112349    0.563442    11.00000   -1.20000
AFIX  65
C203  1    0.784267    1.062687    0.585809    11.00000    0.09329
AFIX  66
C210  1    0.908152    1.022855    0.635002    11.00000    0.06900
C205  1    0.806808    1.058683    0.622457    11.00000    0.08222
C206  1    0.729233    1.085225    0.642501    11.00000    0.13873
AFIX  43
H206  2    0.661426    1.109196    0.634107    11.00000   -1.20000
AFIX  65
C207  1    0.753002    1.075941    0.675090    11.00000    0.11225
AFIX  43
H207  2    0.701101    1.093701    0.688500    11.00000   -1.20000
AFIX  65
C208  1    0.854345    1.040113    0.687635    11.00000    0.12952
AFIX  43
H208  2    0.870248    1.033901    0.709439    11.00000   -1.20000
AFIX  65
C209  1    0.931921    1.013569    0.667591    11.00000    0.08605
AFIX  43
H209  2    0.999727    0.989598    0.675984    11.00000   -1.20000
AFIX   0
C211  1    1.648509    0.633900    0.597884    11.00000    0.06468
AFIX 137
H21A  2    1.647211    0.668485    0.597377    11.00000   -1.50000
H21B  2    1.735833    0.617895    0.604359    11.00000   -1.50000
H21C  2    1.574971    0.618825    0.613192    11.00000   -1.50000
AFIX   0
C215  1    1.679060    0.576357    0.488263    11.00000    0.07124
AFIX 137
H21D  2    1.774948    0.572292    0.480606    11.00000   -1.50000
H21E  2    1.629498    0.596598    0.470859    11.00000   -1.50000
H21F  2    1.640613    0.544450    0.495620    11.00000   -1.50000
AFIX   0
C216  1    1.822589    0.552008    0.559450    11.00000    0.08611
AFIX  23
H21G  2    1.882712    0.546302    0.540846    11.00000   -1.20000
H21H  2    1.878806    0.560571    0.574338    11.00000   -1.20000
AFIX   0
C217  1    1.747498    0.506983    0.575969    11.00000    0.05291
AFIX  23
H21I  2    1.704962    0.495638    0.559913    11.00000   -1.20000
H21J  2    1.674163    0.515361    0.591405    11.00000   -1.20000
AFIX   0
C218  1    1.849557    0.462279    0.595090    11.00000    0.07444
AFIX  23
H21K  2    1.802190    0.431889    0.598918    11.00000   -1.20000
H21L  2    1.930582    0.459355    0.580048    11.00000   -1.20000
AFIX   0
C219  1    1.902958    0.462933    0.627778    11.00000    0.07415
AFIX  23
H21M  2    1.959775    0.432693    0.635277    11.00000   -1.20000
H21N  2    1.961256    0.490640    0.624120    11.00000   -1.20000
AFIX  66
C221  1    1.700920    0.384816    0.664091    11.00000    0.07902
AFIX  43
H221  2    1.761295    0.373412    0.648700    11.00000   -1.20000
AFIX  65
C220  1    1.710473    0.432199    0.668088    11.00000    0.08847
C225  1    1.620236    0.449242    0.691092    11.00000    0.09628
C224  1    1.520445    0.418903    0.710100    11.00000    0.06334
AFIX  43
H224  2    1.460071    0.430307    0.725491    11.00000   -1.20000
AFIX  65
C223  1    1.510892    0.371520    0.706103    11.00000    0.10689
AFIX  43
H223  2    1.444125    0.351222    0.718820    11.00000   -1.20000
AFIX  65
C222  1    1.601128    0.354476    0.683099    11.00000    0.04697
AFIX  43
H222  2    1.594735    0.322774    0.680425    11.00000   -1.20000
AFIX  66
C227  1    1.828760    0.551986    0.660099    11.00000    0.13875
AFIX  43
H227  2    1.902587    0.558205    0.644037    11.00000   -1.20000
AFIX  65
C228  1    1.780751    0.587620    0.676894    11.00000    0.12417
AFIX  43
H228  2    1.822456    0.617682    0.672070    11.00000   -1.20000
AFIX  65
C229  1    1.670408    0.578324    0.700900    11.00000    0.16344
AFIX  43
H229  2    1.638287    0.602166    0.712138    11.00000   -1.20000
AFIX  65
C230  1    1.608074    0.533394    0.708111    11.00000    0.08586
AFIX  43
H230  2    1.534249    0.527174    0.724173    11.00000   -1.20000
AFIX  65
C226  1    1.656082    0.497760    0.691315    11.00000    0.08152
C231  1    1.766425    0.507055    0.667310    11.00000    0.03904
AFIX   0
C232  1    1.059167    0.801614    0.425897    11.00000    0.06970
AFIX 137
H23A  2    0.969131    0.789263    0.427290    11.00000   -1.50000
H23B  2    1.074938    0.826242    0.405731    11.00000   -1.50000
H23C  2    1.064064    0.816181    0.443777    11.00000   -1.50000
AFIX  56
C233  1    1.168311    0.759379    0.427302    11.00000    0.07429
N30   4    1.242374    0.744472    0.455384    11.00000    0.04100
N31   4    1.337147    0.704199    0.451706    11.00000    0.05142
C235  1    1.321657    0.694216    0.421351    11.00000    0.06446
C234  1    1.217311    0.728320    0.406269    11.00000    0.03445
AFIX   0
C236  1    1.405336    0.653038    0.410963    11.00000    0.05570
AFIX 137
H23D  2    1.490528    0.646911    0.421075    11.00000   -1.50000
H23E  2    1.425307    0.661910    0.387714    11.00000   -1.50000
H23F  2    1.354355    0.623632    0.417372    11.00000   -1.50000
AFIX   0
C237  1    1.159151    0.738178    0.374406    11.00000    0.04383
AFIX  23
H23G  2    1.158155    0.706714    0.368789    11.00000   -1.20000
H23H  2    1.063519    0.750618    0.377261    11.00000   -1.20000
AFIX   0
C238  1    1.229165    0.773234    0.346260    11.00000    0.11765
AFIX  23
H23I  2    1.326779    0.762853    0.344017    11.00000   -1.20000
H23J  2    1.221673    0.805994    0.350341    11.00000   -1.20000
AFIX   0
C239  1    1.163374    0.776216    0.312581    11.00000    0.08627
AFIX  23
H23K  2    1.153280    0.742828    0.310772    11.00000   -1.20000
H23L  2    1.071765    0.792917    0.313169    11.00000   -1.20000
AFIX   0
C240  1    1.251448    0.803567    0.282843    11.00000    0.07276
AFIX  23
H24A  2    1.272975    0.835312    0.285734    11.00000   -1.20000
H24B  2    1.337860    0.784351    0.280001    11.00000   -1.20000
AFIX  66
C241  1    1.185821    0.776089    0.236923    11.00000    0.09454
C242  1    1.274078    0.733621    0.244008    11.00000    0.09576
AFIX  43
H242  2    1.329183    0.728295    0.261160    11.00000   -1.20000
AFIX  65
C243  1    1.279974    0.699112    0.225459    11.00000    0.12194
AFIX  43
H243  2    1.339024    0.670698    0.230200    11.00000   -1.20000
AFIX  65
C244  1    1.197614    0.707072    0.199824    11.00000    0.08709
AFIX  43
H244  2    1.201559    0.683984    0.187414    11.00000   -1.20000
AFIX  65
C245  1    1.109357    0.749541    0.192738    11.00000    0.05696
AFIX  43
H245  2    1.054252    0.754866    0.175587    11.00000   -1.20000
AFIX  65
C246  1    1.103459    0.784049    0.211287    11.00000    0.06394
AFIX  66
C247  1    1.046598    0.827793    0.214028    11.00000    0.08151
C248  1    0.946915    0.855049    0.194675    11.00000    0.08287
AFIX  43
H248  2    0.921828    0.844084    0.177434    11.00000   -1.20000
AFIX  65
C249  1    0.884727    0.898693    0.201089    11.00000    0.07966
AFIX  43
H249  2    0.818033    0.916929    0.188140    11.00000   -1.20000
AFIX  65
C250  1    0.922221    0.915083    0.226856    11.00000    0.08562
AFIX  43
H250  2    0.880613    0.944284    0.231148    11.00000   -1.20000
AFIX  65
C251  1    1.021904    0.887827    0.246210    11.00000    0.10825
AFIX  43
H251  2    1.046991    0.898793    0.263450    11.00000   -1.20000
AFIX  65
C252  1    1.084093    0.844182    0.239797    11.00000    0.08483
AFIX   0

CU10  3    0.721389    0.759833    0.494456    11.00000    0.09135    0.07737 =
         0.04307   -0.01830    0.01347    0.00311
CU11  3    0.948089    0.671788    0.482790    11.00000    0.07906    0.06929 =
         0.03915   -0.01805   -0.01119    0.00928
CU12  3    0.916328    0.703267    0.549169    11.00000    0.08960    0.06076 =
         0.05452   -0.02686   -0.00390    0.01208
AFIX  56
N21   4    0.741402    0.742221    0.456354    11.00000    0.05576
N22   4    0.830704    0.701226    0.451480    11.00000    0.05918
C151  1    0.813510    0.694496    0.420321    11.00000    0.03688
C150  1    0.713581    0.731331    0.405938    11.00000    0.05680
C149  1    0.669016    0.760827    0.428208    11.00000    0.04511
AFIX  56
N23   4    1.056043    0.640096    0.513077    11.00000    0.09193
N24   4    1.052039    0.653386    0.543139    11.00000    0.03914
C170  1    1.149948    0.621404    0.562126    11.00000    0.08120
C171  1    1.214463    0.588349    0.543798    11.00000    0.08689
C172  1    1.156426    0.599901    0.513484    11.00000    0.07034
AFIX   0
N25   4    0.457957    1.005020    0.608857    11.00000    0.05526
N26   4    0.682228    0.806067    0.253238    11.00000    0.06062
N27   4    1.304598    0.466371    0.651173    11.00000    0.07366
C127  1    0.810064    0.741774    0.618638    11.00000    0.07166
AFIX 137
H12A  2    0.802089    0.764157    0.632550    11.00000   -1.50000
H12B  2    0.906125    0.732916    0.613654    11.00000   -1.50000
H12C  2    0.762844    0.712419    0.629516    11.00000   -1.50000
AFIX  56
C130  1    0.605687    0.809283    0.546575    11.00000    0.09601
C129  1    0.633149    0.804152    0.579290    11.00000    0.04281
C128  1    0.743609    0.767518    0.586427    11.00000    0.07295
N19   4    0.784417    0.750009    0.558123    11.00000    0.04987
N20   4    0.699177    0.775821    0.533494    11.00000    0.05991
AFIX   0
C131  1    0.507859    0.840304    0.526302    11.00000    0.07559
AFIX 137
H13A  2    0.417794    0.827381    0.532301    11.00000   -1.50000
H13B  2    0.535992    0.840878    0.503910    11.00000   -1.50000
H13C  2    0.504402    0.873388    0.529143    11.00000   -1.50000
AFIX   0
C132  1    0.541488    0.831606    0.600722    11.00000    0.07616
AFIX  23
H13D  2    0.539051    0.813393    0.623416    11.00000   -1.20000
H13E  2    0.447753    0.837190    0.594327    11.00000   -1.20000
AFIX   0
C133  1    0.612872    0.882602    0.594838    11.00000    0.04628
AFIX  23
H13F  2    0.704052    0.876441    0.602697    11.00000   -1.20000
H13G  2    0.623619    0.898524    0.571723    11.00000   -1.20000
AFIX   0
C134  1    0.519747    0.917517    0.613542    11.00000    0.06738
AFIX  23
H13H  2    0.427054    0.921026    0.606626    11.00000   -1.20000
H13I  2    0.513264    0.901513    0.636657    11.00000   -1.20000
AFIX   0
C135  1    0.571257    0.968719    0.608478    11.00000    0.05815
AFIX  23
H13J  2    0.629146    0.968616    0.625556    11.00000   -1.20000
H13K  2    0.627284    0.977391    0.587762    11.00000   -1.20000
AFIX  66
C138  1    0.365933    1.033906    0.689185    11.00000    0.15730
AFIX  43
H138  2    0.388773    1.024513    0.710584    11.00000   -1.20000
AFIX  65
C137  1    0.437269    1.011637    0.666000    11.00000    0.07418
AFIX  43
H137  2    0.507839    0.987345    0.671886    11.00000   -1.20000
AFIX  65
C136  1    0.403132    1.025676    0.634017    11.00000    0.07985
C141  1    0.297658    1.061983    0.625219    11.00000    0.07684
C140  1    0.226321    1.084253    0.648404    11.00000    0.07850
AFIX  43
H140  2    0.155752    1.108545    0.642518    11.00000   -1.20000
AFIX  65
C139  1    0.260456    1.070214    0.680387    11.00000    0.09955
AFIX  43
H139  2    0.212726    1.085114    0.695900    11.00000   -1.20000
AFIX  66
C145  1    0.307458    1.052274    0.530754    11.00000    0.18474
AFIX  43
H145  2    0.309691    1.049924    0.509354    11.00000   -1.20000
AFIX  65
C144  1    0.209780    1.084471    0.542411    11.00000    0.12278
AFIX  43
H144  2    0.146660    1.103663    0.528809    11.00000   -1.20000
AFIX  65
C143  1    0.206442    1.087984    0.574396    11.00000    0.12515
AFIX  43
H143  2    0.141089    1.109526    0.582195    11.00000   -1.20000
AFIX  65
C142  1    0.300783    1.059300    0.594724    11.00000    0.12030
C147  1    0.398461    1.027103    0.583068    11.00000    0.08530
C146  1    0.401800    1.023589    0.551083    11.00000    0.13238
AFIX  43
H146  2    0.467154    1.002047    0.543284    11.00000   -1.20000
AFIX   0
C148  1    0.573502    0.803588    0.425919    11.00000    0.05097
AFIX 137
H14A  2    0.523144    0.802211    0.446795    11.00000   -1.50000
H14B  2    0.509797    0.803962    0.410248    11.00000   -1.50000
H14C  2    0.623772    0.833153    0.419185    11.00000   -1.50000
AFIX   0
C152  1    0.889354    0.655985    0.407948    11.00000    0.05320
AFIX 137
H15A  2    0.984700    0.654613    0.412091    11.00000   -1.50000
H15B  2    0.883277    0.662741    0.384909    11.00000   -1.50000
H15C  2    0.851003    0.624746    0.418536    11.00000   -1.50000
AFIX   0
C153  1    0.659386    0.737008    0.372444    11.00000    0.05167
AFIX  23
H15D  2    0.657679    0.704290    0.368672    11.00000   -1.20000
H15E  2    0.564771    0.751162    0.373151    11.00000   -1.20000
AFIX   0
C154  1    0.742174    0.768481    0.344499    11.00000    0.01805
AFIX  23
H15F  2    0.832488    0.751997    0.341017    11.00000   -1.20000
H15G  2    0.755574    0.799893    0.349108    11.00000   -1.20000
AFIX   0
C155  1    0.665687    0.777461    0.314186    11.00000    0.05603
AFIX  23
H15H  2    0.574524    0.792902    0.318347    11.00000   -1.20000
H15I  2    0.653053    0.745718    0.309960    11.00000   -1.20000
AFIX   0
C156  1    0.742445    0.811321    0.282800    11.00000    0.09945
AFIX  23
H15J  2    0.731607    0.845683    0.283965    11.00000   -1.20000
H15K  2    0.840607    0.801480    0.281527    11.00000   -1.20000
AFIX  66
C162  1    0.610426    0.785926    0.214954    11.00000    0.08167
C157  1    0.702530    0.768885    0.238598    11.00000    0.04801
C158  1    0.779974    0.724240    0.240109    11.00000    0.11281
AFIX  43
H158  2    0.841597    0.712838    0.255929    11.00000   -1.20000
AFIX  65
C159  1    0.765315    0.696637    0.217978    11.00000    0.07296
AFIX  43
H159  2    0.817130    0.666767    0.218989    11.00000   -1.20000
AFIX  65
C160  1    0.673211    0.713678    0.194334    11.00000    0.09724
AFIX  43
H160  2    0.663403    0.695210    0.179527    11.00000   -1.20000
AFIX  65
C161  1    0.595766    0.758322    0.192822    11.00000    0.11971
AFIX  43
H161  2    0.534142    0.769724    0.177003    11.00000   -1.20000
AFIX  66
C166  1    0.446295    0.920064    0.234611    11.00000    0.10495
AFIX  43
H166  2    0.419027    0.948927    0.241280    11.00000   -1.20000
AFIX  65
C167  1    0.542327    0.885778    0.251109    11.00000    0.10897
AFIX  43
H167  2    0.579310    0.891700    0.268818    11.00000   -1.20000
AFIX  65
C168  1    0.583083    0.842639    0.241141    11.00000    0.07639
C163  1    0.527809    0.833787    0.214673    11.00000    0.05693
C164  1    0.431778    0.868073    0.198174    11.00000    0.07428
AFIX  43
H164  2    0.394796    0.862150    0.180466    11.00000   -1.20000
AFIX  65
C165  1    0.391020    0.911212    0.208143    11.00000    0.11113
AFIX  43
H165  2    0.326768    0.934151    0.197104    11.00000   -1.20000
AFIX   0
C169  1    1.142667    0.626384    0.596332    11.00000    0.08519
AFIX 137
H16A  2    1.076244    0.652873    0.599038    11.00000   -1.50000
H16B  2    1.232068    0.633562    0.600784    11.00000   -1.50000
H16C  2    1.115015    0.595915    0.611142    11.00000   -1.50000
AFIX   0
C173  1    1.207129    0.579059    0.489079    11.00000    0.04516
AFIX 137
H17A  2    1.146101    0.554756    0.487530    11.00000   -1.50000
H17B  2    1.297172    0.563337    0.493355    11.00000   -1.50000
H17C  2    1.214279    0.604218    0.468945    11.00000   -1.50000
AFIX   0
C174  1    1.312294    0.550321    0.560351    11.00000    0.05249
AFIX  23
H17D  2    1.357997    0.564349    0.574671    11.00000   -1.20000
H17E  2    1.382760    0.542725    0.544050    11.00000   -1.20000
AFIX   0
C175  1    1.252496    0.500011    0.581083    11.00000    0.07591
AFIX  23
H17F  2    1.194008    0.507302    0.599465    11.00000   -1.20000
H17G  2    1.192471    0.489571    0.567759    11.00000   -1.20000
AFIX   0
C176  1    1.348447    0.456152    0.594307    11.00000    0.05853
AFIX  23
H17H  2    1.297724    0.426260    0.601035    11.00000   -1.20000
H17I  2    1.421376    0.451912    0.577575    11.00000   -1.20000
AFIX   0
C177  1    1.407924    0.464457    0.621838    11.00000    0.07550
AFIX  23
H17J  2    1.453248    0.495513    0.614903    11.00000   -1.20000
H17K  2    1.478517    0.438178    0.628550    11.00000   -1.20000
AFIX  66
C178  1    1.211978    0.431460    0.668681    11.00000    0.03546
C183  1    1.121552    0.446957    0.692288    11.00000    0.07480
C182  1    1.020811    0.416102    0.710297    11.00000    0.10095
AFIX  43
H182  2    0.960311    0.426470    0.726092    11.00000   -1.20000
AFIX  65
C181  1    1.010492    0.369751    0.704699    11.00000    0.08201
AFIX  43
H181  2    0.943088    0.349107    0.716748    11.00000   -1.20000
AFIX  65
C180  1    1.100917    0.354254    0.681092    11.00000    0.13048
AFIX  43
H180  2    1.094014    0.323241    0.677347    11.00000   -1.20000
AFIX  65
C179  1    1.201660    0.385108    0.663083    11.00000    0.06381
AFIX  43
H179  2    1.262160    0.374739    0.647288    11.00000   -1.20000
AFIX  66
C185  1    1.275631    0.508304    0.664342    11.00000    0.09076
C186  1    1.336221    0.553492    0.657756    11.00000    0.07839
AFIX  43
H186  2    1.407167    0.561073    0.641071    11.00000   -1.20000
AFIX  65
C187  1    1.290772    0.587348    0.676107    11.00000    0.12387
AFIX  43
H187  2    1.331311    0.617581    0.671700    11.00000   -1.20000
AFIX  65
C188  1    1.184735    0.576016    0.701044    11.00000    0.09346
AFIX  43
H188  2    1.154328    0.598668    0.713322    11.00000   -1.20000
AFIX  65
C189  1    1.124145    0.530829    0.707631    11.00000    0.18202
AFIX  43
H189  2    1.053198    0.523248    0.724316    11.00000   -1.20000
AFIX  65
C184  1    1.169591    0.496973    0.689281    11.00000    0.08423
AFIX   0
HKLF 4


REM  140210a_a.res in P-1
REM wR2 = 0.4138, GooF = S = 0.948, Restrained GooF = 0.948 for all data
REM R1 = 0.1609 for 5062 Fo > 4sig(Fo) and 0.5885 for all 43243 data
REM 907 parameters refined using 4 restraints

END

WGHT      0.0200      0.0000

REM Highest difference peak  0.546,  deepest hole -0.546,  1-sigma level  0.094
Q1    1   1.2934  0.6694  0.4791  11.00000  0.05    0.52
Q2    1   0.4968  0.7614  0.4854  11.00000  0.05    0.52
Q3    1   0.1990  0.7307  0.9276  11.00000  0.05    0.52
Q4    1   0.9945  0.7608  0.4849  11.00000  0.05    0.50
Q5    1  -0.3078  0.7305  0.9280  11.00000  0.05    0.50
Q6    1   0.6367  0.7293  0.1939  11.00000  0.05    0.49
Q7    1   0.0720  0.8065  0.7099  11.00000  0.05    0.49
Q8    1   1.1432  0.7290  0.1937  11.00000  0.05    0.49
Q9    1   0.7928  0.6700  0.4787  11.00000  0.05    0.49
Q10   1  -0.1277  1.0411  1.0183  11.00000  0.05    0.48
;
_shelx_res_checksum              74190
_shelx_hkl_file                  
;
   0   0  -6   -4.43    6.45
   0   0  -7    3.86    6.69
   0   0  -8  839.25   58.42
   0   0  -9    8.10    9.16
   0   0 -10  714.18   60.95
   0   0 -11    3.62    1.15
   0   0 -12   16.53    6.07
   0   0 -13   -0.81    3.14
   0   0 -14   44.55   18.87
   0   0  14   33.58   17.09
   0   0 -15    8.05    8.83
   0   0  15    5.03    6.60
   0   0  16  143.47   37.63
   0   0 -16  151.13   35.60
   0   0 -17  -10.46    7.81
   0   0  17   14.65   18.16
   0   0 -18  162.00   39.53
   0   0  18  151.42   41.44
   0   0  19   20.81   19.58
   0   0 -19   15.64   14.41
   0   0  20  834.11   99.35
   0   0 -20  758.86   87.43
   0   0 -21   11.80   10.18
   0   0  21    3.06   11.77
   0   0  22   85.18   34.40
   0   0 -22   32.12   18.55
   0   0  23  -10.20   17.34
   0   0 -23   -5.31    5.39
   0   0  24  247.39   60.60
   0   0 -24  205.14   50.86
   0   0 -25   23.91   19.34
   0   0  25    8.43    4.72
   0   0 -26   63.92   29.77
   0   0  26   45.74   24.46
   0   0  27   20.47   28.18
   0   0 -27   17.17   20.48
   0   0  28  283.41   73.38
   0   0 -28  305.32   66.49
   0   0 -29   28.79   21.20
   0   0  29   17.49   26.96
   0   0  30  501.47   96.15
   0   0 -30  418.69   81.30
   0   0 -31   31.51   25.79
   0   0  31   49.44   37.20
   0   0 -32  126.01   44.12
   0   0  32  121.20   49.39
   0   0  33   11.81   20.38
   0   0 -33   -1.94    5.46
   0   0  34  190.28   66.18
   0   0 -34  102.42   39.49
   0   0 -35   34.91   25.19
   0   0  35   14.85   26.48
   0   0 -36   29.56   23.52
   0   0  36    2.62   25.24
   0   0  37  -33.33   26.80
   0   0 -37   -0.62   19.03
   0   0 -38  -10.08   19.80
   0   0  38  -13.04   28.82
   0   0  39    8.26   27.04
   0   0 -39  -21.27   18.44
   0   0 -40   47.58   40.49
   0   0  40    9.03   28.15
   0   0  41   -9.65   29.66
   0   0  42   86.97   52.45
   0   0  43  -10.32   26.28
   0   0  44   23.74   27.11
   0   0  45  -27.55   32.50
   0   0  46  -27.54   29.55
   0   0  47  -19.74   34.55
   0   0  48  -16.18   45.13
   0   0  49  -66.00   46.76
   0   0  50   -0.47   12.44
   0   0  51   -6.79   15.36
   0   0  52   -8.58   17.45
   0   0  53  -85.86   55.73
   0  -1  53  -60.71   48.80
   0  -1  52    2.21    8.99
   0  -1  51  -32.32   43.35
   0  -1  50  -21.54   27.42
   0  -1  49   28.84   31.31
   0  -1  48   43.11   43.06
   0  -1  47   41.71   36.40
   0  -1  46   -3.66   40.84
   0  -1  45  -69.25   46.17
   0  -1  44  -20.05   39.82
   0  -1  43   26.41   17.54
   0  -1  42    1.83   11.71
   0  -1  41    9.39   27.58
   0  -1  40    7.77   20.60
   0   1 -39  -26.23   24.53
   0  -1  39    7.51   32.03
   0   1 -38    2.63   10.83
   0  -1  38   47.70   36.88
   0  -1  37   23.24   23.00
   0   1 -37  -24.26   30.62
   0  -1  36  135.75   60.04
   0   1 -36  184.88   60.61
   0   1 -35   29.40   26.60
   0  -1  35    2.93   17.98
   0  -1  34  283.30   79.51
   0   1 -34  327.73   77.77
   0  -1  33  -14.85    6.58
   0   1 -33   54.42   28.96
   0   1 -32  200.40   57.50
   0  -1  32  279.82   77.81
   0   1 -31    1.93    7.00
   0  -1  31    2.78   16.12
   0  -1  30  129.96   53.50
   0   1 -30  189.61   56.25
   0   1 -29   51.99   34.08
   0  -1  29   17.97   17.18
   0   1 -28  612.34   95.09
   0  -1  28  674.66  110.88
   0  -1  27   42.19   37.73
   0   1 -27   28.14   28.26
   0   1 -26   92.75   35.48
   0  -1  26   69.90   31.97
   0   1 -25  -13.16   15.88
   0  -1  25   12.80   13.72
   0  -1  24   64.92   33.15
   0   1 -24  106.32   37.62
   0  -1  23    5.22    9.13
   0   1 -23    0.60    9.10
   0   1 -22    7.66    6.80
   0  -1  22    7.30   12.20
   0  -1  21   -6.36   14.26
   0   1 -21   -2.47    8.88
   0  -1  20  221.35   54.49
   0   1 -20  221.56   47.95
   0  -1  19   32.46   24.05
   0   1 -19   -2.45    8.21
   0   1 -18  829.38   89.26
   0  -1  18  694.69   89.61
   0   1 -17   44.16   24.79
   0  -1  17   73.84   32.92
   0   1 -16 2720.55  152.60
   0  -1  16 2696.23  163.00
   0   1 -15   27.20   20.02
   0  -1  15   24.36   25.34
   0   1 -14  766.56   75.96
   0   1 -13    5.84    8.70
   0   1 -12  184.57   35.80
   0   1 -11   -2.70    2.81
   0   1 -10  143.29   28.47
   0   1  -9   12.02   10.98
   0   1  -8 2674.79  109.53
   0   1  -7   13.18   10.03
   0   1  -6 4354.16  124.80
   0  -1  -6   93.38   16.34
   0  -1  -7    4.34    2.49
   0  -1  -8   22.10    9.48
   0  -1  -9    3.70    5.59
   0  -1 -10   16.31    8.66
   0  -1 -11    1.68    5.60
   0  -1 -12  802.65   67.64
   0  -1 -13   19.59   16.82
   0   1  14 3415.30  158.00
   0  -1 -14 3472.97  152.92
   0   1  15   54.08   27.76
   0  -1 -15   59.83   26.71
   0   1  16 2031.23  130.87
   0  -1 -16 2053.09  126.55
   0   1  17   31.20   22.62
   0  -1 -17   74.59   27.58
   0   1  18 1417.54  116.88
   0  -1 -18 1548.73  116.00
   0   1  19   17.47   19.62
   0  -1 -19   38.61   23.14
   0   1  20  436.97   68.39
   0  -1 -20  437.59   65.30
   0   1  21   15.81   15.06
   0  -1 -21   21.25   17.33
   0  -1 -22    3.06    6.28
   0   1  22    5.97    8.82
   0   1  23    3.90   15.90
   0  -1 -23    6.33   11.11
   0  -1 -24   69.44   28.88
   0   1  24   81.18   35.26
   0   1  25    6.66    6.65
   0  -1 -25   10.67   15.30
   0  -1 -26   42.32   27.50
   0   1  26   56.75   30.11
   0   1  27   18.52   21.70
   0  -1 -27    7.43   10.72
   0   1  28   80.48   36.35
   0  -1 -28   68.78   31.61
   0  -1 -29   -7.46   11.37
   0   1  29   31.75   32.75
   0   1  30   33.87   32.33
   0  -1 -30    8.09   13.85
   0  -1 -31   16.18   18.46
   0   1  31   15.97   20.72
   0  -1 -32   13.67    9.46
   0   1  32   42.13   32.22
   0  -1 -33  -20.57   22.16
   0   1  33   17.00   21.12
   0  -1 -34   31.26   24.74
   0   1  34   62.55   33.84
   0   1  35   -1.07   21.52
   0  -1 -35  -24.34   20.32
   0   1  36   25.45   25.05
   0  -1 -36    0.59   15.34
   0  -1 -37   16.24   12.94
   0   1  37   12.52   17.87
   0  -1 -38    1.97   21.07
   0   1  38   33.86   22.97
   0  -1 -39   11.04    9.13
   0   1  39   -1.91   11.52
   0  -1 -40   -0.48   12.18
   0   1  40  -23.19   37.30
   0   1  41   30.95   42.66
   0  -1 -41 -106.61   47.58
   0   1  42  -36.17   37.22
   0   1  43  -13.91   26.21
   0   1  44   -3.29    6.44
   0   1  45   48.39   37.67
   0   1  46   35.77   36.97
   0   1  47  -34.54   61.33
   0   1  48    3.64   18.29
   0   1  49  -83.10   51.83
   0   1  50  -16.08   40.30
   0   1  51  -25.08   29.63
   0   1  52   -4.81   12.88
   0   1  53 -111.85   62.69
   0  -2  53   36.66   37.65
   0  -2  52   15.50   44.24
   0  -2  51   68.12   49.17
   0  -2  50  -26.58   30.93
   0  -2  49   -0.98    9.85
   0  -2  48   34.15   47.28
   0  -2  47  -13.88   33.87
   0  -2  46   41.24   32.40
   0  -2  45   31.85   16.10
   0  -2  44  -21.89   25.98
   0  -2  43  -50.06   55.34
   0  -2  42   -0.94   15.18
   0  -2  41  -31.54   21.50
   0  -2  40  -60.22   49.54
   0  -2  39   34.32   29.80
   0  -2  38   -3.33   33.63
   0   2 -38  -55.33   33.86
   0   2 -37   31.57   30.02
   0  -2  37   -4.48   24.73
   0   2 -36   56.60   38.86
   0  -2  36   11.59   27.81
   0  -2  35    7.63   11.01
   0   2 -35   -1.31   11.64
   0  -2  34   71.64   48.14
   0   2 -34   46.30   29.13
   0  -2  33    9.22   11.78
   0   2 -33  -23.81   29.53
   0   2 -32    1.03   24.59
   0  -2  32   11.16   22.11
   0  -2  31  -12.05   17.77
   0   2 -31  -19.64   20.65
   0  -2  30  185.88   61.24
   0   2 -30  221.36   59.92
   0  -2  29   10.95   32.10
   0   2 -29   13.77    4.93
   0  -2  28   64.05   31.10
   0   2 -28  103.98   44.42
   0  -2  27   -6.25    7.60
   0   2 -27    1.26    8.36
   0  -2  26   17.23    5.84
   0   2 -26   -3.12   15.62
   0   2 -25   -5.33   14.32
   0  -2  25    4.79    9.91
   0  -2  24   45.32   30.28
   0   2 -24   42.80   25.56
   0  -2  23    0.66   13.56
   0   2 -23    8.83   12.71
   0  -2  22  355.89   70.69
   0   2 -22  310.44   62.19
   0  -2  21    5.45   12.74
   0   2 -21   22.09   20.23
   0   2 -20  458.79   73.49
   0  -2  20  568.61   88.04
   0  -2  19   22.15   19.93
   0   2 -19   20.28   22.66
   0  -2  18  292.24   58.81
   0   2 -18  293.49   54.83
   0  -2  17   25.26   21.58
   0   2 -17    8.68   14.50
   0   2 -16 1538.45  118.47
   0  -2  16 1510.57  126.67
   0   2 -15   21.20   18.95
   0   2 -14 1489.57  108.81
   0   2 -13   21.23   16.99
   0   2 -12 1060.15   86.76
   0   2 -11   14.16   10.28
   0   2 -10  196.42   34.70
   0   2  -9    4.64    4.68
   0   2  -8  154.74   29.12
   0   2  -7   -4.41    5.07
   0   2  -6  571.96   49.42
   0   2  -5   -2.19    2.47
   0  -2  -6   44.28   10.71
   0  -2  -7    2.83    3.06
   0  -2  -8 1108.68   63.25
   0  -2  -9   -0.81    1.43
   0  -2 -10  869.03   63.09
   0  -2 -11   12.39   13.20
   0  -2 -12 1300.03   84.50
   0  -2 -13   -1.54    8.96
   0   2  13   -2.59    8.89
   0   2  14  392.51   53.39
   0  -2 -14  445.50   53.74
   0   2  15    9.50   10.76
   0  -2 -15   12.36    8.47
   0   2  16    7.72    4.18
   0  -2 -16   -3.66   10.00
   0   2  17   -2.24    0.81
   0  -2 -17   -4.47    3.65
   0  -2 -18   -2.71    4.50
   0   2  18   -1.12    4.38
   0  -2 -19    7.36    5.40
   0   2  19   -9.71   12.88
   0   2  20  205.86   45.58
   0  -2 -20  222.30   45.44
   0   2  21   19.72   19.29
   0  -2 -21   -7.55    5.44
   0   2  22  549.06   82.14
   0  -2 -22  518.93   73.24
   0   2  23    5.78   12.70
   0  -2 -23    7.29   10.75
   0  -2 -24  309.42   59.49
   0   2  24  352.39   68.56
   0  -2 -25    4.69    5.51
   0   2  25   -4.95    6.41
   0  -2 -26    5.35    5.01
   0   2  26   16.76    7.79
   0   2  27   10.51   25.61
   0  -2 -27   16.65    6.93
   0  -2 -28   23.06   20.38
   0   2  28   42.06   29.20
   0  -2 -29    0.13    9.43
   0   2  29    8.34   14.09
   0  -2 -30  114.89   39.77
   0   2  30  161.06   55.57
   0   2  31   11.04   17.81
   0  -2 -31   -8.14   11.50
   0  -2 -32    0.43   23.93
   0   2  32   20.53   26.71
   0   2  33    3.16   12.38
   0  -2 -33   -2.21   19.11
   0   2  34    7.75   19.23
   0  -2 -34   -6.44   13.39
   0  -2 -35  -37.77   31.48
   0   2  35    0.28   11.47
   0   2  36  -20.71   27.58
   0  -2 -36    2.88   18.35
   0   2  37   21.26   25.87
   0  -2 -37  -40.32   41.92
   0   2  38   74.82   44.79
   0  -2 -38   45.31   29.94
   0  -2 -39  -64.88   35.75
   0   2  39   11.04   11.31
   0   2  40   40.42   28.91
   0  -2 -40   86.21   34.73
   0   2  41   38.80   36.84
   0  -2 -41   22.35   21.30
   0   2  42   59.20   42.10
   0  -2 -42  157.12   58.36
   0   2  43   69.20   41.69
   0   2  44  -14.01   19.77
   0   2  45   90.67   52.10
   0   2  46   95.89   57.67
   0   2  47   26.82   26.50
   0   2  48   38.43   31.12
   0   2  49  -26.09   47.89
   0   2  50  -88.09   53.35
   0   2  51  -33.22   68.80
   0   2  52  -46.91   51.53
   0  -3  52   37.99   36.48
   0  -3  51   19.55   47.04
   0  -3  50   82.58   68.86
   0  -3  49   56.61   64.31
   0  -3  48  -35.74   44.48
   0  -3  47  -30.28   28.41
   0  -3  46   33.73   25.55
   0  -3  45   18.25   24.42
   0  -3  44   54.42   45.96
   0  -3  43  -30.36   30.66
   0  -3  42   20.17   32.84
   0  -3  41    3.49   21.14
   0  -3  40    6.13   23.57
   0  -3  39  -15.89   24.49
   0  -3  38   36.64   31.03
   0   3 -37    9.12    8.79
   0  -3  37   19.53   19.71
   0  -3  36   70.09   49.89
   0   3 -36  110.33   48.50
   0  -3  35   41.24   33.03
   0   3 -35  -39.58   27.77
   0   3 -34  248.84   67.11
   0  -3  34  361.13   92.31
   0  -3  33   12.83   24.83
   0   3 -33   89.88   45.28
   0   3 -32  894.51  127.82
   0  -3  32  916.78  144.33
   0  -3  31   29.39   35.03
   0   3 -31   43.04   38.31
   0   3 -30  525.35   97.61
   0  -3  30  629.46  114.42
   0  -3  29   58.26   43.13
   0   3 -29   44.58   36.14
   0   3 -28  808.29  115.00
   0  -3  28  803.53  128.41
   0  -3  27   17.07   25.82
   0   3 -27    2.33    9.22
   0  -3  26  239.85   67.20
   0   3 -26  210.97   56.46
   0  -3  25   -1.44   16.09
   0   3 -25   27.12   26.22
   0  -3  24  236.97   63.66
   0   3 -24  249.96   58.06
   0   3 -23   -8.26   18.24
   0  -3  23    7.78   14.42
   0  -3  22   37.31   26.00
   0   3 -22   18.25   15.90
   0   3 -21    3.44    9.70
   0  -3  21   20.26   16.93
   0  -3  20  257.05   59.51
   0   3 -20  292.84   58.63
   0  -3  19   -6.68   15.63
   0   3 -19    6.78   13.76
   0   3 -18   19.89   16.42
   0  -3  18    2.38   10.15
   0  -3  17   -8.91   15.70
   0   3 -17    4.18    5.18
   0   3 -16  130.16   36.16
   0  -3  16  158.89   44.59
   0   3 -15   17.74   17.13
   0   3 -14  909.93   89.24
   0   3 -13    2.31    5.05
   0   3 -12  852.51   80.75
   0   3 -11   -5.40   10.07
   0   3 -10   78.28   21.12
   0   3  -9    9.43    9.23
   0   3  -8   13.00   11.28
   0   3  -7   -1.77    5.55
   0   3  -6  507.50   51.62
   0   3  -5   -8.02    5.74
   0   3  -4    4.22    2.16
   0   3   7    9.26    9.18
   0   3   8   63.89   17.13
   0  -3  -9    3.50    4.16
   0  -3 -10    3.58    3.19
   0  -3 -11    3.74   10.27
   0  -3 -12   51.06   15.76
   0  -3 -13    1.05    6.97
   0   3  13   14.26    9.68
   0   3  14    5.78    3.75
   0  -3 -14    9.70    6.02
   0   3  15   12.46   12.98
   0  -3 -15    4.03    9.06
   0  -3 -16  348.38   50.19
   0   3  16  299.60   48.32
   0  -3 -17    6.59   13.42
   0   3  17   18.30   18.11
   0  -3 -18  703.94   75.32
   0   3  18  645.91   77.03
   0   3  19    0.04    9.99
   0  -3 -19    8.73   13.46
   0   3  20  292.97   53.22
   0  -3 -20  256.60   49.12
   0  -3 -21    2.62    9.70
   0   3  21   -0.14    3.72
   0  -3 -22  463.82   67.67
   0   3  22  432.79   71.50
   0   3  23    9.76   16.25
   0  -3 -23   10.51   15.96
   0   3  24   52.20   24.68
   0  -3 -24   40.07   18.19
   0  -3 -25    6.90    3.18
   0   3  25  -11.94   19.23
   0   3  26  239.77   58.19
   0  -3 -26  256.76   56.22
   0   3  27   16.12   21.32
   0  -3 -27   25.01   23.49
   0  -3 -28  274.30   60.47
   0   3  28  234.39   61.01
   0   3  29   13.89   28.85
   0  -3 -29    6.71   10.33
   0   3  30   50.06   27.71
   0  -3 -30   56.46   28.81
   0  -3 -31  -10.63   15.42
   0   3  31   14.69   16.20
   0  -3 -32   42.60   26.81
   0   3  32  105.48   41.12
   0   3  33  -14.84   18.23
   0  -3 -33   15.30   17.47
   0   3  34   11.73   13.82
   0  -3 -34    0.08   12.97
   0   3  35   21.13   10.96
   0  -3 -35  -19.11   23.09
   0  -3 -36   -2.53   18.91
   0   3  36   25.50   32.70
   0   3  37   -3.47    3.59
   0  -3 -37    9.83   19.65
   0   3  38   81.01   53.71
   0  -3 -38   75.23   39.77
   0   3  39   -3.18    5.87
   0  -3 -39   -9.29   17.12
   0  -3 -40   39.54   32.32
   0   3  40   48.94   27.78
   0   3  41   25.43   26.66
   0  -3 -41  -12.61   25.81
   0   3  42   46.73   42.96
   0  -3 -42   28.15   33.43
   0  -3 -43    2.09   10.27
   0   3  43  -29.16   22.85
   0   3  44    5.37   13.41
   0   3  45  -40.52   34.00
   0   3  46   24.11   29.52
   0   3  47   40.06   34.38
   0   3  48   20.63   19.77
   0   3  49  -77.88   48.98
   0   3  50   -5.98   23.18
   0   3  51   -3.88   45.86
   0   3  52  -78.99   51.00
   0  -4  52  158.91   80.26
   0  -4  51   66.92   51.46
   0  -4  50    3.59   18.64
   0  -4  49  -44.02   40.70
   0  -4  48   42.31   39.54
   0  -4  47   29.91   36.59
   0  -4  46   40.78   62.96
   0  -4  45   30.73   47.11
   0  -4  44   44.19   42.40
   0  -4  43   62.53   54.97
   0  -4  42    4.00    8.93
   0  -4  41    2.49    7.64
   0  -4  40    1.21   27.10
   0  -4  39    5.21   10.00
   0  -4  38   25.29   33.03
   0  -4  37   -1.59   12.25
   0   4 -36   25.35   22.58
   0  -4  36    2.61   13.45
   0  -4  35  -11.67   28.56
   0   4 -35   17.87   15.99
   0  -4  34  -28.40   28.89
   0   4 -34    0.81   17.31
   0   4 -33   32.71   30.44
   0  -4  33  -11.56   12.66
   0   4 -32    1.10   17.68
   0  -4  32    8.35   17.26
   0   4 -31    5.39   11.01
   0  -4  31    4.69   32.50
   0   4 -30   37.93   24.38
   0  -4  30    0.96   15.12
   0   4 -29   25.81   24.77
   0  -4  29   -3.70   20.11
   0  -4  28    5.89    8.46
   0   4 -28    3.31   21.68
   0  -4  27   15.93    4.01
   0   4 -27    6.11   11.80
   0  -4  26  288.86   74.16
   0   4 -26  335.84   74.42
   0   4 -25    8.96    9.81
   0  -4  25   16.62   17.59
   0   4 -24  194.19   52.61
   0  -4  24  180.11   55.79
   0  -4  23    8.34   17.53
   0   4 -23   -5.42   14.28
   0   4 -22  125.83   40.54
   0  -4  22  177.82   55.13
   0  -4  21   17.39   22.32
   0   4 -21   21.36   20.02
   0   4 -20  158.88   44.11
   0  -4  20  176.77   51.56
   0  -4  19   12.49   19.47
   0   4 -19   12.23   17.17
   0   4 -18  784.68   94.07
   0  -4  18  811.88  106.21
   0  -4  17   31.70   30.53
   0   4 -17   24.31   22.69
   0   4 -16 2504.05  158.86
   0   4 -15   17.34   18.28
   0   4 -14 1336.20  111.29
   0   4 -13   19.57   16.97
   0   4 -12  869.78   84.80
   0   4 -11    0.76    7.62
   0   4 -10    9.97   12.53
   0   4  -9   -5.85    9.71
   0   4  -8  160.73   32.30
   0   4  -7   -7.87   10.18
   0   4  -6  120.01   28.22
   0   4  -5   -4.65    5.40
   0   4  -4   10.38    7.00
   0   4  -3    5.87    5.10
   0   4  -2 1572.71   78.29
   0   4   6  149.93   25.37
   0   4   7    5.32    8.61
   0   4   8  603.86   56.30
   0   4   9    0.83    9.30
   0   4  10   75.68   20.35
   0   4  11   -2.34   10.24
   0  -4 -12  599.09   57.77
   0   4  12  571.66   56.56
   0  -4 -13   -0.92    6.03
   0   4  13   -0.17    2.75
   0  -4 -14  123.60   28.24
   0   4  14  128.36   30.02
   0   4  15    2.64    5.15
   0  -4 -15   15.70   10.87
   0   4  16    8.46    7.82
   0  -4 -16   -5.03    4.83
   0   4  17   -6.14    5.55
   0  -4 -17   -1.22    7.49
   0  -4 -18   12.66    5.60
   0   4  18   14.43    7.80
   0  -4 -19   -3.81    4.89
   0   4  19    7.34   10.30
   0  -4 -20  320.37   53.59
   0   4  20  317.41   55.49
   0   4  21    1.00   18.74
   0  -4 -21   16.07   17.28
   0   4  22  888.85   99.79
   0  -4 -22  981.25   99.55
   0  -4 -23   43.99   28.20
   0   4  23   16.45   17.55
   0   4  24  525.01   79.99
   0  -4 -24  522.49   75.96
   0   4  25   16.78   24.56
   0  -4 -25   26.96   22.06
   0   4  26 1009.60  118.19
   0  -4 -26 1032.06  111.17
   0   4  27   35.17   31.08
   0  -4 -27   35.75   29.91
   0  -4 -28  279.97   59.90
   0   4  28  229.28   57.03
   0  -4 -29   10.12    7.99
   0   4  29    0.70   10.98
   0  -4 -30   28.71   13.66
   0   4  30   22.49   24.79
   0   4  31   -0.30   17.28
   0  -4 -31  -11.77    5.25
   0   4  32  170.03   53.38
   0  -4 -32  199.37   54.93
   0   4  33   22.54   26.49
   0  -4 -33  -26.76   29.93
   0   4  34   93.98   44.10
   0  -4 -34   58.65   32.58
   0   4  35    9.98    8.84
   0  -4 -35   34.84   25.54
   0   4  36  103.40   50.83
   0  -4 -36   53.09   21.25
   0  -4 -37   17.68   18.53
   0   4  37   11.26   22.72
   0  -4 -38  175.84   56.90
   0   4  38  121.24   50.78
   0  -4 -39   35.02    9.35
   0   4  39    9.93   10.36
   0  -4 -40   15.52   31.37
   0   4  40    9.10    9.08
   0  -4 -41   47.36   38.30
   0   4  41   38.43   30.41
   0   4  42  201.84   75.28
   0  -4 -42  173.62   63.07
   0  -4 -43  -28.44   30.18
   0   4  43   30.16   32.46
   0  -4 -44   29.23   36.06
   0   4  44   48.16   38.28
   0   4  45    5.02   22.79
   0   4  46  122.43   58.40
   0   4  47   -5.04   22.25
   0   4  48   -6.68   33.08
   0   4  49   20.03   18.98
   0   4  50   67.81   45.75
   0   4  51   58.15   49.09
   0   4  52  -13.88   21.11
   0  -5  51   15.69   25.38
   0  -5  50   92.03   62.46
   0  -5  49  101.56   74.69
   0  -5  48   73.12   59.19
   0  -5  47   86.04   69.93
   0  -5  46   37.83   50.64
   0  -5  45   55.36   48.34
   0  -5  44   11.00   13.29
   0  -5  43   -7.78    7.78
   0  -5  42   24.42   11.12
   0  -5  41   20.37    6.69
   0  -5  40   65.99   52.29
   0  -5  39   11.97   10.50
   0  -5  38    6.14   12.65
   0  -5  37   31.59   31.73
   0  -5  36   44.07   40.07
   0  -5  35   -2.49   12.88
   0   5 -35  -12.07   18.58
   0  -5  34  338.69   95.67
   0   5 -34  290.61   81.81
   0  -5  33  -11.42   20.87
   0   5 -33   26.62   30.36
   0  -5  32  678.05  127.02
   0   5 -32  497.28   99.62
   0  -5  31   42.61   39.32
   0   5 -31   20.98   32.29
   0   5 -30  301.71   73.56
   0  -5  30  344.02   90.05
   0   5 -29   30.55   30.17
   0  -5  29    2.78    6.51
   0  -5  28  674.01  122.44
   0   5 -28  743.93  114.18
   0  -5  27   29.77   35.63
   0   5 -27  -14.64   18.18
   0   5 -26   89.68   38.58
   0  -5  26   66.01   38.00
   0   5 -25   21.44   24.38
   0  -5  25    1.31   10.48
   0  -5  24  170.50   54.10
   0   5 -24  210.88   56.47
   0   5 -23    3.88    9.72
   0  -5  23    8.01   17.02
   0   5 -22   19.98   20.28
   0  -5  22   25.38   13.94
   0   5 -21    8.92   12.38
   0  -5  21    1.73   10.95
   0   5 -20  140.00   43.63
   0  -5  20  164.66   50.97
   0  -5  19   19.69   15.32
   0   5 -19  -16.31   13.87
   0   5 -18   -0.67   11.04
   0  -5  18   -0.24   12.43
   0   5 -17   -5.80   15.00
   0  -5  17  -11.34   11.81
   0   5 -16   -4.23    6.04
   0   5 -15    7.22   12.71
   0   5 -14  152.29   38.98
   0   5 -13   -3.48   11.18
   0   5 -12  721.64   80.53
   0   5 -11    8.44    9.48
   0   5 -10  387.75   60.18
   0   5  -9    7.42   11.86
   0   5  -8  192.92   37.11
   0   5  -7   -0.15    5.54
   0   5  -6   29.09   16.81
   0   5  -5    1.94    4.32
   0   5  -4  156.43   31.63
   0   5  -3   -0.09    2.99
   0   5  -2  239.14   34.22
   0   5  -1   -3.13    2.58
   0   5   0   22.20   11.62
   0   5   1    4.24    6.78
   0   5   2 2230.21  101.78
   0   5   3   -1.99    3.78
   0   5   4  106.98   21.94
   0   5   5   -4.72    6.83
   0   5   6  747.71   61.40
   0   5   7   -2.04    1.70
   0   5   8   73.76   19.55
   0  -5  -9    0.68    5.46
   0   5   9    2.84    8.68
   0  -5 -10  440.24   53.83
   0   5  10  377.91   50.15
   0   5  11   -1.44    6.57
   0   5  11   -8.48    6.22
   0   5  12  180.80   33.61
   0   5  12  180.92   36.05
   0   5  13   30.57   15.90
   0   5  13    1.07    2.57
   0   5  14   77.99   19.99
   0   5  14   68.26   23.37
   0   5  15    7.68   10.05
   0   5  15   -7.73    8.63
   0  -5 -16   97.00   27.23
   0   5  16   51.62   18.39
   0  -5 -17  -10.09    7.97
   0   5  17    3.29    1.34
   0   5  18   53.90   21.33
   0  -5 -18   61.88   22.33
   0  -5 -19    0.28    6.62
   0   5  19    5.28    2.98
   0  -5 -20    1.59    3.39
   0   5  20   -0.49    6.04
   0   5  21    8.03    7.97
   0  -5 -21    8.25    6.06
   0  -5 -22  206.88   45.08
   0   5  22  191.05   45.30
   0  -5 -23    3.28    4.79
   0   5  23   12.98   11.90
   0   5  24   40.57   23.53
   0  -5 -24   32.77   18.85
   0   5  25  -15.74   14.55
   0  -5 -25    8.14    9.44
   0   5  26   -5.30    5.85
   0  -5 -26  -15.68   17.56
   0  -5 -27   -4.56    8.43
   0   5  27   -6.25   13.79
   0   5  28  159.25   47.04
   0  -5 -28  168.16   45.81
   0  -5 -29   11.62   17.40
   0   5  29  -17.92   19.26
   0  -5 -30   37.54   26.40
   0   5  30   46.45   30.76
   0   5  31   12.67   10.23
   0  -5 -31  -13.80    5.37
   0  -5 -32   41.57   20.76
   0   5  32   37.14   20.21
   0  -5 -33    5.55    6.46
   0   5  33  -14.10   16.57
   0  -5 -34  146.36   48.29
   0   5  34   62.38   33.68
   0  -5 -35   -3.71   16.58
   0   5  35   27.07   25.46
   0  -5 -36   47.00   24.52
   0   5  36   56.95   32.82
   0  -5 -37   -8.21   12.38
   0   5  37   17.91   29.76
   0   5  38    1.65   12.27
   0  -5 -38   17.84   12.45
   0  -5 -39   42.01   18.64
   0   5  39    5.74   10.72
   0  -5 -40  188.67   62.11
   0   5  40  199.91   67.83
   0  -5 -41   43.82   37.33
   0   5  41   52.05   48.40
   0  -5 -42  224.70   65.37
   0   5  42  255.93   80.69
   0   5  43   48.34   47.41
   0  -5 -43  -25.68   27.81
   0  -5 -44   62.13   45.64
   0   5  44  183.69   69.17
   0   5  45   24.40   33.15
   0   5  46   87.78   59.40
   0   5  47   17.48   25.79
   0   5  48   -1.60   27.24
   0   5  49  -20.33   24.48
   0   5  50   10.93   28.95
   0   5  51   19.10   31.27
   0   5  52   54.92   62.40
   0  -6  51   13.11   41.43
   0  -6  50   88.82   60.75
   0  -6  49   67.82   53.79
   0  -6  48   35.75   64.29
   0  -6  47   43.84   41.06
   0  -6  46  115.90   80.24
   0  -6  45   30.33   54.57
   0  -6  44   50.39   54.75
   0  -6  43    1.27   12.57
   0  -6  42   34.61   41.11
   0  -6  41   29.84   30.64
   0  -6  40   32.39   53.66
   0  -6  39  -15.70    6.20
   0  -6  38  -19.54   26.27
   0  -6  37   25.21   18.50
   0  -6  36   38.35   28.57
   0  -6  35   19.52    3.14
   0  -6  34  213.94   79.67
   0   6 -33   12.04   23.83
   0  -6  33   16.10   30.13
   0  -6  32  152.59   62.43
   0   6 -32  159.33   57.73
   0   6 -31   18.73   31.01
   0  -6  31   16.06   28.07
   0   6 -30  137.90   52.25
   0  -6  30  153.32   68.61
   0  -6  29  -20.39   34.99
   0   6 -29  -12.24   12.71
   0  -6  28   53.04   40.42
   0   6 -28   48.28   30.69
   0  -6  27   -1.67   11.48
   0   6 -27   -4.27    6.55
   0  -6  26  128.00   52.31
   0   6 -26   93.56   41.48
   0   6 -25    5.42    3.93
   0  -6  25   27.41   25.08
   0   6 -24  124.46   45.97
   0  -6  24   72.79   38.49
   0  -6  23    4.99   19.47
   0   6 -23    1.46   17.06
   0   6 -22   27.12   16.65
   0  -6  22   22.72   18.48
   0  -6  21   22.65   24.81
   0   6 -21   -0.61    7.94
   0   6 -20   93.20   36.59
   0  -6  20   88.13   35.84
   0   6 -19    3.58   15.02
   0  -6  19   -4.99   11.46
   0   6 -18  533.14   81.74
   0  -6  18  528.83   88.99
   0   6 -17    3.26   14.62
   0   6 -16 1064.28  111.53
   0   6 -15   11.62   13.73
   0   6 -14  759.24   90.28
   0   6 -13   14.82   19.00
   0   6 -12  251.70   49.67
   0   6 -11   -6.76    9.40
   0   6 -10  134.46   33.61
   0   6  -9   -6.58    2.81
   0   6  -8   18.02   11.72
   0   6  -7    4.23    9.41
   0   6  -6  170.53   36.87
   0   6  -5  -14.43   12.27
   0   6  -4  527.81   56.70
   0   6  -3   13.03    9.26
   0   6  -2  688.03   61.88
   0   6  -1   -6.17    8.52
   0   6   0  685.12   63.90
   0   6   1   -3.01    7.24
   0   6   2  234.08   37.45
   0   6   3  -10.27    8.40
   0   6   4  595.38   57.61
   0   6   5    3.78    6.58
   0   6   6 2542.22  120.64
   0   6   7   11.09   10.25
   0   6   8   70.83   19.58
   0   6   9    9.87    9.42
   0  -6  -9    0.57    4.76
   0   6  10   81.14   23.07
   0  -6 -10   86.89   23.54
   0   6  11    3.87    6.07
   0  -6 -11   -8.17   11.31
   0   6  12   61.27   19.31
   0   6  12   53.64   18.40
   0   6  13  -12.04   10.48
   0   6  13    3.29    4.60
   0   6  14   20.65   12.20
   0   6  14    2.72    3.47
   0   6  15   -7.86    5.55
   0   6  15   -5.93    9.59
   0   6  16  457.55   60.69
   0   6  16  446.17   65.34
   0   6  17   -2.88    3.42
   0   6  17   -0.67    4.64
   0   6  18  144.99   35.37
   0   6  18  120.23   34.00
   0   6  19   -7.86    7.55
   0   6  19   -5.47    7.99
   0   6  20  436.55   71.67
   0  -6 -20  465.56   66.95
   0   6  20  394.75   61.84
   0   6  21    9.63   17.73
   0  -6 -21   15.20   18.82
   0   6  22  472.37   71.75
   0  -6 -22  491.93   71.88
   0  -6 -23    8.94   11.53
   0   6  23   19.72   15.97
   0   6  24  480.21   76.43
   0  -6 -24  476.41   72.92
   0   6  25    7.82   14.82
   0  -6 -25   -3.31    8.71
   0   6  26  769.49  101.69
   0  -6 -26  817.42  101.12
   0   6  27   14.15   22.45
   0  -6 -27    7.95    5.75
   0   6  28  319.82   69.93
   0  -6 -28  331.00   66.79
   0  -6 -29   10.89   22.51
   0   6  29  -12.19   14.30
   0  -6 -30  543.15   88.76
   0   6  30  499.35   88.24
   0  -6 -31   13.21   23.37
   0   6  31    7.53   15.31
   0  -6 -32  185.78   52.10
   0   6  32  159.18   49.39
   0  -6 -33  -11.53    5.52
   0   6  33    7.08   22.90
   0   6  34  103.85   42.26
   0  -6 -34  120.21   43.78
   0  -6 -35   -1.58   29.85
   0   6  35   29.67   23.32
   0   6  36   -7.96   19.76
   0  -6 -36    1.96   16.60
   0  -6 -37    6.95    2.16
   0   6  37   21.66   23.38
   0  -6 -38   31.52   32.56
   0   6  38   30.73   25.27
   0   6  39   42.79   38.74
   0  -6 -39   -3.00   10.25
   0   6  40   48.02   37.19
   0  -6 -40   33.18   23.12
   0   6  41   -7.15   22.22
   0  -6 -41   18.95    1.43
   0   6  42    9.36    5.08
   0  -6 -42    2.41   13.88
   0  -6 -43   35.80   22.69
   0   6  43    2.14   29.66
   0   6  44   72.58   42.21
   0  -6 -44  112.24   51.41
   0   6  45  -17.91   24.06
   0   6  46   82.60   56.02
   0   6  47   35.19   48.87
   0   6  48   64.63   50.68
   0   6  49  -38.56   33.34
   0   6  50   39.11   14.34
   0   6  51  -40.48   34.95
   0  -7  50   83.59   60.02
   0  -7  49   28.96   59.69
   0  -7  48   97.16   51.00
   0  -7  47  131.76   68.89
   0  -7  46   84.15   57.21
   0  -7  45   54.46   57.16
   0  -7  44   93.17   61.98
   0  -7  43   46.05   59.47
   0  -7  42    2.73   35.51
   0  -7  41  100.48   69.33
   0  -7  40   40.51   51.17
   0  -7  39   18.83   40.62
   0  -7  38   66.16   44.79
   0  -7  37  -45.18   32.09
   0  -7  36  -13.65   27.26
   0  -7  35   17.69    8.68
   0  -7  34  134.19   68.93
   0  -7  33   19.30   20.21
   0  -7  32  351.41   97.41
   0   7 -32  261.60   76.67
   0   7 -31  -15.52   17.94
   0  -7  31   19.90   36.31
   0   7 -30  147.53   55.02
   0  -7  30  199.30   73.07
   0  -7  29   16.23   34.64
   0   7 -29    2.03   21.53
   0  -7  28  311.70   88.72
   0   7 -28  213.40   66.00
   0  -7  27   38.56   39.69
   0   7 -27    2.61    8.48
   0  -7  26  185.29   61.70
   0   7 -26  124.86   47.54
   0   7 -25    9.19   15.82
   0  -7  25   32.60   40.54
   0  -7  24   22.06   25.70
   0   7 -24   12.02   16.24
   0  -7  23   11.43   12.22
   0   7 -23   -4.70   16.20
   0   7 -22  120.89   45.03
   0  -7  22  151.11   52.76
   0   7 -21   17.20   20.16
   0  -7  21    5.65   16.95
   0  -7  20  111.41   44.88
   0   7 -20  108.02   38.53
   0   7 -19   26.35   31.60
   0  -7  19   20.73   24.93
   0   7 -18  891.94  108.72
   0   7 -17   16.35   19.74
   0   7 -16  492.35   80.23
   0   7 -15    9.76   11.74
   0   7 -14   -8.13   14.07
   0   7 -13    7.99   16.73
   0   7 -12   12.31    5.44
   0   7 -11    0.22   10.09
   0   7 -10  223.01   45.29
   0   7  -9   -6.97   11.64
   0   7  -8  290.68   49.90
   0   7  -7   -1.13    6.16
   0   7  -6  127.69   34.23
   0   7  -5   -3.57    8.00
   0   7  -4   11.67   13.00
   0   7  -3    2.32    7.38
   0   7  -2  195.23   35.16
   0   7  -2  154.16   34.82
   0   7  -1    1.29    8.87
   0   7   0  259.77   40.53
   0   7   1    7.83    9.11
   0   7   2  555.11   60.49
   0   7   3   -1.55    2.17
   0   7   4   38.04   16.03
   0   7   5    5.54    8.01
   0   7   6   49.00   16.81
   0   7   7   -1.58    7.03
   0  -7  -8   43.72   18.03
   0   7   8   64.17   20.19
   0  -7  -9   -6.70    6.16
   0   7   9    2.31    8.81
   0   7  10 1220.40   95.61
   0  -7 -10 1046.56   91.79
   0  -7 -11  -13.12   12.70
   0   7  11    7.24    5.43
   0  -7 -12 4056.19  186.99
   0   7  12 4216.16  186.39
   0   7  13   -0.30    6.39
   0  -7 -13  -10.96   14.95
   0   7  14 1115.16  101.35
   0   7  14 1138.46   93.36
   0   7  15   -0.50    9.81
   0   7  15   -0.72    1.97
   0   7  16  202.41   45.37
   0   7  16  171.46   36.35
   0   7  17   -7.57   15.52
   0   7  17    6.25    9.93
   0   7  18   12.31   12.02
   0   7  18   39.14   20.66
   0   7  19    1.78    2.49
   0   7  19   -6.24    4.62
   0   7  20  739.18   85.98
   0   7  20  671.21   89.90
   0   7  21   -8.02   12.14
   0   7  21   -5.84   12.36
   0   7  22   10.61    5.00
   0   7  22  -13.58   16.86
   0   7  23  -16.77   17.11
   0   7  23   -9.07   17.13
   0   7  24  136.01   41.47
   0   7  24  158.81   45.38
   0   7  25    4.02   12.72
   0   7  25    7.76    9.23
   0   7  26   18.67   15.05
   0   7  26    9.88   12.81
   0  -7 -26   -9.28   16.85
   0  -7 -27   18.62   26.37
   0   7  27  -11.52   13.90
   0   7  28   -0.97   13.45
   0  -7 -28   10.36   19.42
   0   7  29   12.03   16.78
   0  -7 -29   10.14   19.77
   0   7  30  174.69   52.45
   0  -7 -30  133.44   42.67
   0  -7 -31   19.14   25.30
   0   7  31   -5.77   11.39
   0  -7 -32  -17.10   25.81
   0   7  32   25.61   20.56
   0  -7 -33    9.94   23.88
   0   7  33   20.00   16.84
   0   7  34   22.33   12.86
   0  -7 -34   63.89   32.19
   0  -7 -35    6.88    5.82
   0   7  35  -21.02   11.85
   0   7  36  148.01   54.49
   0  -7 -36  140.29   45.38
   0   7  37    0.27   14.69
   0  -7 -37   17.14   14.17
   0   7  38   29.00   11.61
   0  -7 -38   42.51   33.18
   0  -7 -39   46.88   44.39
   0   7  39   16.79   26.63
   0  -7 -40  459.96   97.80
   0   7  40  495.59  105.59
   0   7  41   69.02   43.55
   0  -7 -41  -65.86   37.09
   0  -7 -42  221.74   71.72
   0   7  42  207.54   68.79
   0  -7 -43   36.60   21.63
   0   7  43   32.03   42.64
   0   7  44  196.36   75.51
   0  -7 -44  198.28   70.46
   0   7  45   29.32   41.74
   0   7  46   85.99   46.72
   0   7  47    9.15   37.55
   0   7  48   69.50   44.84
   0   7  49   97.97   58.04
   0   7  50   67.59   51.99
   0   7  51   79.58   52.38
   0  -8  48   69.51   56.39
   0  -8  47   57.41   66.73
   0  -8  46   38.41   31.38
   0  -8  45  -28.24   55.14
   0  -8  44    9.91   24.97
   0  -8  43   -4.30   47.46
   0  -8  42   64.59   44.57
   0  -8  41    8.10   14.71
   0  -8  40   41.77   63.21
   0  -8  39    4.72   15.87
   0  -8  38   10.49   25.50
   0  -8  37   11.87   15.08
   0  -8  36   66.77   43.25
   0  -8  35   12.45    9.89
   0  -8  34   68.80   43.91
   0  -8  33   42.23   37.73
   0  -8  32  190.65   75.82
   0  -8  31   36.06   41.24
   0   8 -31  -12.46   15.81
   0   8 -30  231.80   68.09
   0  -8  30  279.01   86.14
   0   8 -29  -18.11    1.29
   0  -8  29   -3.28   20.25
   0   8 -28   17.99   21.95
   0  -8  28   10.54   32.01
   0   8 -27   12.26   19.57
   0  -8  27   -3.25   15.57
   0   8 -26   30.37   32.06
   0  -8  26   81.24   49.71
   0   8 -25    4.55   12.75
   0  -8  25   46.56   35.20
   0   8 -24   -8.24    9.35
   0  -8  24   50.12   39.34
   0   8 -23    0.36   14.90
   0  -8  23  -18.04   14.04
   0  -8  22  268.63   75.38
   0   8 -22  247.69   63.70
   0  -8  21    9.56   21.59
   0   8 -21   19.74   15.43
   0   8 -20   -4.30   15.62
   0  -8  20    9.97   12.00
   0  -8  19   -8.23   14.72
   0   8 -19    3.78   16.54
   0   8 -18   42.07   30.54
   0   8 -17   31.32   27.39
   0   8 -16  138.27   44.31
   0   8 -15    6.96   18.32
   0   8 -14   22.53   20.80
   0   8 -13   -1.37   11.85
   0   8 -12   50.49   29.23
   0   8 -11    1.83    7.84
   0   8 -10  229.02   49.22
   0   8  -9   24.22   18.74
   0   8  -8   25.88   19.71
   0   8  -7   -3.74   11.49
   0   8  -6    0.37    2.17
   0   8  -5    6.19    5.84
   0   8  -4  241.04   45.62
   0   8  -3    1.67    7.39
   0   8  -2  226.18   43.75
   0   8  -2  258.21   43.83
   0   8  -1    1.57    6.91
   0   8   0    4.50    4.57
   0   8   1    2.25    5.03
   0   8   2  311.43   48.85
   0   8   3   -0.94    3.98
   0   8   4  143.61   32.74
   0   8   5   14.22   11.95
   0   8   6  625.98   69.60
   0   8   7   -0.52    3.37
   0   8   8 1659.08  111.81
   0  -8  -8 1550.78  113.86
   0   8   9   -2.13   10.14
   0  -8  -9    9.07    9.36
   0  -8 -10  978.57   93.02
   0   8  10  975.94   90.04
   0  -8 -11   -3.79    5.04
   0   8  11    3.94    5.20
   0  -8 -12 2270.37  145.28
   0   8  12 2180.63  138.50
   0  -8 -13  -14.27   13.42
   0   8  13   -4.79   13.45
   0   8  14  128.50   35.59
   0  -8 -14   88.75   30.21
   0   8  15  -23.74   18.32
   0   8  15  -21.14   13.76
   0   8  16  638.04   80.51
   0   8  16  567.36   70.39
   0   8  17   -4.20   10.38
   0   8  17   -6.72   11.70
   0   8  18  564.74   73.50
   0   8  18  456.84   71.48
   0   8  19   -2.43   12.51
   0   8  19  -14.54   18.14
   0   8  20  435.21   66.44
   0   8  20  461.69   74.66
   0   8  21    0.28   11.19
   0   8  21   -5.77    7.07
   0   8  22  962.84  104.16
   0   8  22  975.83  113.90
   0   8  23  -11.27   35.74
   0   8  23    8.66   21.33
   0   8  24  231.39   53.17
   0   8  24  229.97   57.65
   0   8  25   -8.73    4.86
   0   8  25   -3.43   11.82
   0   8  26  406.05   72.79
   0   8  26  417.85   80.79
   0   8  27   14.21   16.26
   0   8  27   -0.65   15.45
   0   8  28  464.05   83.41
   0   8  28  460.17   86.84
   0   8  29  -13.90   10.53
   0   8  29  -34.10   30.43
   0   8  30  419.29   81.54
   0   8  30  376.49   82.11
   0   8  31   13.56   19.06
   0   8  31   24.58   25.87
   0   8  32  195.59   58.75
   0   8  32  115.59   47.53
   0   8  33    5.73   13.74
   0   8  33  -15.13   17.34
   0   8  34   58.87   29.33
   0   8  34   71.57   40.22
   0   8  35   12.26   11.27
   0   8  35   -5.03   17.91
   0   8  36   27.43   22.23
   0   8  36   32.98   26.68
   0   8  37   11.13    4.97
   0   8  37  -18.38   19.89
   0   8  38   42.55   28.73
   0   8  38   44.56   33.12
   0   8  39   59.22   42.07
   0   8  39   -3.62   10.43
   0   8  40   94.33   43.48
   0   8  41   17.62   24.15
   0   8  42   -4.08   18.70
   0   8  43   39.78   35.08
   0   8  44   10.20   24.19
   0   8  45   -2.51    6.73
   0   8  46   44.02   43.53
   0   8  47   43.96   43.77
   0   8  48  -24.14   27.93
   0   8  49   47.22   38.93
   0   8  50   64.56   49.37
   0   8  51   49.09   37.15
   0  -9  47  258.55   96.67
   0  -9  46  250.08   97.64
   0  -9  45  -39.63   40.27
   0  -9  44    0.55   28.41
   0  -9  43   36.16   28.73
   0  -9  42   29.04   42.45
   0  -9  41  -31.06   16.30
   0  -9  40  -23.42   34.47
   0  -9  39   43.06   35.44
   0  -9  38   87.65   68.20
   0  -9  37   -0.15   23.83
   0  -9  36   33.26   45.28
   0  -9  35   43.41   46.98
   0  -9  34   46.91   52.69
   0  -9  33   -9.71   11.31
   0  -9  32   74.51   60.07
   0  -9  31   18.55   42.81
   0  -9  30   20.91   44.62
   0   9 -29   -1.45   17.39
   0  -9  29   52.80   52.81
   0  -9  28  153.33   65.82
   0   9 -28  105.79   43.60
   0   9 -27   13.08   15.56
   0  -9  27   25.59   39.94
   0  -9  26  127.30   56.63
   0   9 -26   51.45   31.92
   0   9 -25   19.17   15.06
   0  -9  25   14.85   21.40
   0  -9  24   42.69   32.82
   0   9 -24   43.50   32.08
   0  -9  23   17.98   25.51
   0   9 -23   23.36   19.39
   0   9 -22   14.28   17.72
   0  -9  22    2.86   21.46
   0  -9  21   -6.71   13.85
   0   9 -21   14.18   14.53
   0  -9  20   49.27   35.71
   0   9 -20   59.78   31.90
   0  -9  19   35.03   31.94
   0   9 -19    2.58   11.65
   0   9 -18  199.06   55.08
   0  -9  18  190.66   63.65
   0   9 -17   16.12   21.12
   0   9 -16   23.72   19.73
   0   9 -15    8.18   13.06
   0   9 -14   16.18   24.55
   0   9 -13   -5.03   15.04
   0   9 -12  129.14   41.14
   0   9 -11   -3.51    4.52
   0   9 -10  270.09   55.35
   0   9  -9   -9.45    2.04
   0   9  -8  654.74   81.80
   0   9  -7   21.87   19.22
   0   9  -6  979.93   95.36
   0   9  -5    6.71   11.79
   0   9  -4  302.32   50.93
   0   9  -3    3.27    6.77
   0   9  -2  874.60   82.62
   0   9  -2  881.76   90.46
   0   9  -1   14.81   15.84
   0   9   0  398.01   61.35
   0   9   1   -5.11   11.25
   0   9   2    9.47    8.48
   0   9   3    6.76    8.07
   0   9   4  400.50   56.86
   0   9   5   -6.03    8.43
   0   9   6  513.38   64.86
   0   9   7   -5.99    5.97
   0  -9  -7   -2.30   12.63
   0   9   8   69.73   24.58
   0  -9  -8   85.54   28.70
   0   9   9    7.56    5.44
   0  -9  -9   13.17   14.89
   0  -9 -10  416.86   64.02
   0   9  10  428.34   62.38
   0   9  11   -1.39    8.90
   0  -9 -11  -11.34   10.38
   0  -9 -12 1079.56  104.90
   0   9  12 1159.16  103.72
   0   9  13   -6.82    8.52
   0  -9 -13   -8.47   13.29
   0   9  14 1546.23  124.69
   0  -9 -14 1500.24  126.82
   0  -9 -15    2.95    0.72
   0   9  15   -2.18    7.01
   0  -9 -16   40.95   21.31
   0   9  16   60.65   26.46
   0   9  17   -5.98    7.58
   0   9  17  -13.96   19.59
   0   9  18   44.43   22.11
   0   9  18   54.56   20.66
   0   9  19    6.62    5.17
   0   9  19   -4.54   13.78
   0   9  20   10.78    1.59
   0   9  20   -5.74   10.19
   0   9  21   -8.39   13.62
   0   9  21  -12.90   12.86
   0   9  22  134.76   41.94
   0   9  22  170.41   43.08
   0   9  23    2.18    8.90
   0   9  23   -9.80   18.57
   0   9  24  603.98   94.24
   0   9  24  554.40   82.15
   0   9  25    0.48   10.66
   0   9  25  -23.01   18.83
   0   9  26  224.08   60.14
   0   9  26  269.36   60.37
   0   9  27  -11.32    5.64
   0   9  27    4.41    5.85
   0   9  28  266.33   66.89
   0   9  28  322.86   66.44
   0   9  29    0.88   12.81
   0   9  29  -15.14   10.39
   0   9  30   42.29   24.46
   0   9  30   23.37    6.65
   0   9  31    3.24   20.84
   0   9  31  -17.16   21.51
   0   9  32   54.31   30.92
   0   9  32   36.36   12.22
   0   9  33  -23.64   22.97
   0   9  33    7.67   25.24
   0   9  34   51.52   37.05
   0   9  34   -8.64   16.40
   0   9  35   -3.04    9.79
   0   9  35   14.48   28.58
   0   9  36   23.38   18.35
   0   9  36   -2.23   24.75
   0   9  37   -7.11   20.06
   0   9  37   -7.67   20.25
   0   9  38    2.50   18.47
   0   9  38  -38.51   28.09
   0   9  39  -12.48   17.38
   0   9  39   10.29   15.34
   0   9  40  214.75   66.95
   0   9  41  -11.72    8.74
   0   9  42   76.12   41.44
   0   9  43   23.54   25.83
   0   9  44   60.93   39.45
   0   9  45   24.12   35.22
   0   9  46   91.12   51.53
   0   9  47   12.32   21.57
   0   9  48   11.46   28.23
   0   9  49   -4.13   34.97
   0   9  50  -31.65   29.58
   0 -10  47  183.49   91.62
   0 -10  46  224.03   83.76
   0 -10  45   90.49   61.49
   0 -10  42  -28.46   35.38
   0 -10  41   40.31   33.28
   0 -10  40   -9.91   32.81
   0 -10  39   26.19   51.88
   0 -10  38   15.92   29.89
   0 -10  37  -43.36   46.87
   0 -10  36   12.40   20.33
   0 -10  35   88.05   64.13
   0 -10  34  112.69   67.11
   0 -10  33   39.72   42.35
   0 -10  32  123.87   72.54
   0 -10  31   73.39   60.71
   0 -10  30  157.70   74.60
   0 -10  29   33.01   44.70
   0 -10  28   73.61   44.68
   0  10 -28  -13.84   16.10
   0  10 -27   17.13   27.19
   0 -10  27   -3.15    7.07
   0  10 -26   13.02   29.22
   0 -10  26   42.42   40.51
   0  10 -25    9.06   18.63
   0 -10  25   25.95   27.17
   0 -10  24  249.01   79.92
   0  10 -24  236.04   70.24
   0 -10  23   19.58   39.67
   0  10 -23  -12.16   13.18
   0 -10  22  202.72   73.84
   0  10 -22  171.58   56.05
   0 -10  21   45.74   40.78
   0  10 -21   35.18   32.14
   0 -10  20  501.56  101.72
   0  10 -20  403.35   82.92
   0  10 -19   58.12   33.16
   0 -10  19   47.67   38.41
   0  10 -18  687.83  103.42
   0 -10  18  587.20  106.82
   0  10 -17   13.64   21.26
   0  10 -16   77.87   36.01
   0  10 -15   -5.27   15.35
   0  10 -14   93.36   40.14
   0  10 -13    2.64    5.82
   0  10 -12   14.69   10.90
   0  10 -11    8.79   15.05
   0  10 -10  217.83   51.59
   0  10  -9   23.12   21.51
   0  10  -8  254.94   52.30
   0  10  -7   -3.70    7.16
   0  10  -6   43.45   22.21
   0  10  -5    9.23   10.96
   0 -10   4   30.75    7.23
   0  10  -4   69.05   26.63
   0  10  -3   -2.54    3.75
   0  10  -2   80.82   30.05
   0  10  -2   85.49   31.32
   0  10  -1   -8.71   10.83
   0  10   0    7.13    7.60
   0  10   1   -2.17    5.50
   0  10   2  308.75   52.27
   0  10   3   -5.32    9.73
   0  10   4  124.54   33.21
   0  10   5   -3.03    4.08
   0 -10  -6 2293.82  152.51
   0  10   6 2412.31  149.54
   0 -10  -7    0.75    4.44
   0  10   7    6.54   11.40
   0 -10  -8 2400.89  157.48
   0  10   8 2498.15  153.95
   0  10   9   15.84   14.28
   0 -10  -9    0.05    6.08
   0 -10 -10 3431.47  189.73
   0  10  10 3652.34  185.05
   0 -10 -11   -1.46    7.74
   0  10  11    7.92    6.80
   0 -10 -12 1878.24  142.59
   0  10  12 1953.19  138.88
   0 -10 -13    1.33    9.95
   0  10  13   -6.34   11.30
   0  10  14  999.87  104.10
   0 -10 -14 1006.98  108.14
   0 -10 -15   -4.35   13.46
   0  10  15   -4.39    7.97
   0  10  16  955.97  105.13
   0 -10 -16  881.54  103.56
   0  10  17   -6.87   17.53
   0 -10 -17   -0.11   14.02
   0  10  18  389.29   64.27
   0  10  18  391.54   69.48
   0  10  19    7.71   10.63
   0  10  19  -10.19    6.97
   0  10  20  791.96   95.28
   0  10  20  892.35  107.85
   0  10  21    3.84    4.00
   0  10  21    7.51   18.19
   0  10  22  323.02   67.38
   0  10  22  364.70   66.24
   0  10  23   -0.71    8.54
   0  10  23   -9.09   15.73
   0  10  24   58.37   26.68
   0  10  24   56.31   27.88
   0  10  25  -11.29   18.33
   0  10  25  -19.98   29.25
   0  10  26  201.56   56.31
   0  10  26  195.44   51.51
   0  10  27    4.42   12.65
   0  10  27  -15.39   20.98
   0  10  28   99.94   39.61
   0  10  28  124.00   47.41
   0  10  29  -12.17   23.17
   0  10  29   -8.51   11.17
   0  10  30  476.65   92.58
   0  10  30  483.44   86.63
   0  10  31   32.10   28.27
   0  10  31  -17.88   10.68
   0  10  32  422.76   83.45
   0  10  32  403.91   88.42
   0  10  33    6.09   15.37
   0  10  33    3.45   17.61
   0  10  34   43.23   28.21
   0  10  34   47.04   34.62
   0  10  35  -44.40   36.99
   0  10  35   15.98   24.15
   0  10  36  157.77   57.73
   0  10  36   55.49   28.25
   0  10  37  -18.91   11.51
   0  10  37   -6.74   22.20
   0  10  38   57.86   40.31
   0  10  38   53.00   32.62
   0  10  39    5.55    6.95
   0  10  39  -27.64   43.74
   0  10  40   56.58   40.79
   0  10  41   19.49   23.89
   0  10  42    6.75    7.98
   0  10  43  -20.81   28.52
   0  10  44  -10.33    7.44
   0  10  45  -13.94   20.43
   0  10  46   23.17   36.01
   0  10  47   29.27   32.28
   0  10  48   15.55   25.61
   0  10  49   38.90   32.11
   0  10  50   32.85   29.86
   0 -11  47  215.26   84.64
   0 -11  46  198.84   90.08
   0 -11  45  184.51   75.48
   0 -11  44   43.54   32.37
   0 -11  43   72.17   55.23
   0 -11  42  127.02   71.85
   0 -11  37   16.62   18.14
   0 -11  36   16.44   38.52
   0 -11  35   15.94   20.10
   0 -11  34   -5.35   12.78
   0 -11  33   -0.14   36.81
   0 -11  32   23.28   33.15
   0 -11  31   68.04   47.13
   0 -11  30  -20.52   31.81
   0 -11  29   66.67   44.08
   0 -11  28   16.77   22.83
   0 -11  27   -6.39   14.02
   0 -11  26  199.84   75.35
   0  11 -26  170.70   59.87
   0  11 -25   -2.68   22.12
   0 -11  25   51.60   39.48
   0 -11  24  278.16   86.63
   0  11 -24  147.12   55.38
   0  11 -23   23.19   16.18
   0 -11  23   25.96   33.17
   0  11 -22   24.58   20.02
   0 -11  22   93.92   50.56
   0 -11  21  -12.25   22.92
   0  11 -21   11.52   19.80
   0 -11  20   27.96   28.20
   0  11 -20    6.61   18.40
   0 -11  19   -5.40   19.04
   0  11 -19   11.20   20.39
   0 -11  18    5.47   15.17
   0  11 -18   -4.83   20.08
   0  11 -17    2.21   10.03
   0  11 -16   42.98   26.61
   0  11 -15   -5.18    7.77
   0  11 -14  112.71   42.57
   0  11 -13   -3.53   12.35
   0  11 -12  554.17   90.11
   0  11 -11   12.65   10.64
   0  11 -10  544.78   82.09
   0  11  -9    8.36   13.75
   0  11  -8  426.72   70.15
   0  11  -7    3.16   20.48
   0  11  -6 2460.51  161.11
   0 -11   6 2017.46   72.35
   0 -11   5    5.46    4.71
   0  11  -5   38.14   28.11
   0  11  -4 2278.91  150.13
   0  11  -3   15.72   19.99
   0  11  -2  779.17   86.03
   0  11  -2  733.28   89.04
   0  11  -1    0.14    9.72
   0  11   0    2.61    5.57
   0  11   1    3.21    3.15
   0  11   2  192.54   47.17
   0  11   3   -1.89    6.53
   0  11   4  177.87   43.42
   0  11   4   78.03   11.63
   0  11   5    5.89    9.94
   0 -11  -6   99.06   35.50
   0  11   6  151.48   37.74
   0 -11  -7   12.54   20.09
   0  11   7   12.63   12.13
   0 -11  -8  104.60   35.03
   0  11   8  117.71   34.62
   0 -11  -9  -14.43   16.88
   0  11   9   31.57   18.45
   0  11  10   36.00   21.31
   0 -11 -10   21.66   17.16
   0 -11 -11    0.05    5.30
   0  11  11    1.33    8.56
   0  11  12   30.83   20.65
   0 -11 -12   14.99   15.19
   0 -11 -13    4.08    7.90
   0  11  13    1.30    1.23
   0  11  14   -7.57   12.77
   0 -11 -14    4.35    8.76
   0 -11 -15    0.55    6.79
   0  11  15    6.75   11.59
   0 -11 -16    3.97   14.05
   0  11  16  -11.46   12.67
   0  11  17    1.15    4.35
   0 -11 -17   -5.53   12.61
   0  11  18  150.80   43.39
   0 -11 -18   95.81   36.02
   0  11  19   11.10   22.08
   0 -11 -19   -0.55   11.12
   0  11  19   16.26    6.34
   0  11  20  574.04   81.35
   0  11  20  611.98   91.99
   0  11  21    4.19   10.19
   0  11  21    1.50   17.53
   0  11  22   63.08   29.97
   0  11  22   49.12   24.75
   0  11  23   -0.06    9.84
   0  11  23   -4.12   17.68
   0  11  24  885.92  108.29
   0  11  24  903.81  118.96
   0  11  25  -17.87   14.45
   0  11  25    3.60   20.45
   0  11  26  222.25   55.59
   0  11  26  210.78   60.31
   0  11  27   -1.60    8.49
   0  11  27    5.58    5.41
   0  11  28  187.79   55.68
   0  11  28  225.49   56.34
   0  11  29  -19.57   28.41
   0  11  29   -8.04   22.03
   0  11  30  190.37   61.22
   0  11  30  162.27   48.76
   0  11  31   -3.17   15.30
   0  11  31   -2.36   23.17
   0  11  32   88.22   40.81
   0  11  32   79.79   34.28
   0  11  33   10.42   12.58
   0  11  33  -11.10   26.48
   0  11  34    9.36   21.20
   0  11  34   17.45   19.07
   0  11  35  -27.44   34.95
   0  11  35   16.52   24.66
   0  11  36    7.40    9.91
   0  11  36   -9.32   13.56
   0  11  37   36.31   31.26
   0  11  37    6.23   10.01
   0  11  38   44.62   30.18
   0  11  38  115.43   48.11
   0  11  39  -33.50   24.50
   0  11  39  -31.50   22.30
   0  11  40  -33.37   20.53
   0  11  41   -2.48   20.03
   0  11  42    6.41    4.74
   0  11  43   10.34    6.53
   0  11  44   75.38   42.85
   0  11  45  -46.46   37.62
   0  11  46  -27.27   38.46
   0  11  47   -7.82    3.38
   0  11  48    5.78   16.08
   0  11  49   -5.91   32.47
   0  11  50   33.45   25.82
   0 -12  46  105.06   78.61
   0 -12  45  141.16   76.14
   0 -12  44  114.71   63.46
   0 -12  43   66.19   62.87
   0 -12  42   36.89   57.46
   0 -12  41   51.36   46.28
   0 -12  40   76.56   53.73
   0  12 -24   -1.93   11.90
   0  12 -23    4.61   10.21
   0  12 -22   87.69   39.88
   0  12 -21   13.98   22.07
   0  12 -20  403.49   87.11
   0  12 -19    3.99    7.06
   0  12 -18   27.96   29.96
   0  12 -17    8.11   17.63
   0  12 -16   51.60   28.55
   0  12 -15  -10.87   17.82
   0  12 -14    4.64    2.94
   0  12 -13    1.41   10.49
   0  12 -12   65.23   32.13
   0  12 -11   18.83   17.47
   0  12 -10  427.19   74.83
   0  12  -9    4.58   13.50
   0  12  -8  252.18   58.70
   0 -12   7   26.86   11.98
   0  12  -7   14.90   20.89
   0 -12   6  799.85   43.76
   0  12  -6 1226.26  118.47
   0 -12   5    4.10    2.94
   0  12  -5   30.08   20.95
   0  12  -4  235.59   52.17
   0  12  -3   16.47   16.61
   0  12  -2  454.81   69.40
   0  12  -1    8.63   15.29
   0  12   0  290.20   57.77
   0  12   1   -3.52   14.56
   0  12   2  173.52   44.55
   0  12   3   -0.70    8.07
   0  12   4  585.33   78.63
   0  12   5   18.30    7.17
   0  12   5   -4.17    7.40
   0 -12  -5   -5.45    8.72
   0 -12  -6  321.04   66.06
   0  12   6  322.36   63.33
   0 -12  -7    0.92   12.22
   0  12   7   -5.64    6.65
   0 -12  -8 1900.43  152.24
   0  12   8 1934.47  147.32
   0  12   9   21.82   19.50
   0 -12  -9   -3.94   11.54
   0  12  10 1276.66  118.99
   0 -12 -10 1162.00  122.65
   0  12  11   10.62   12.28
   0 -12 -11    3.36    8.09
   0 -12 -12 1124.04  119.89
   0  12  12 1212.37  117.66
   0 -12 -13    9.16    8.58
   0  12  13   11.06    9.02
   0 -12 -14  138.40   43.04
   0  12  14  149.59   41.67
   0  12  15   -5.10   13.28
   0 -12 -15   10.55   16.23
   0  12  16  468.10   75.26
   0 -12 -16  402.33   75.30
   0  12  17  -11.79    7.90
   0 -12 -17    0.99    7.22
   0 -12 -18  172.71   51.54
   0  12  18  166.10   45.68
   0  12  19  -11.54   12.88
   0 -12 -19    6.33    8.40
   0  12  20   -2.19    4.63
   0 -12 -20   44.64   20.57
   0  12  21   14.57   22.07
   0  12  21   -5.16   16.08
   0  12  22   -1.75    6.17
   0  12  22    3.34   13.51
   0  12  23   15.63   12.16
   0  12  23   21.81   20.95
   0  12  24   74.98   31.48
   0  12  24   30.15   16.36
   0  12  25  -13.44    4.94
   0  12  25  -13.47    6.09
   0  12  26   14.12   19.58
   0  12  26  -15.30   23.04
   0  12  27  -14.94   13.03
   0  12  27    4.46    8.12
   0  12  28  173.23   54.19
   0  12  28  124.59   42.69
   0  12  29   -9.97   20.38
   0  12  29    0.58   22.96
   0  12  30   49.97   30.39
   0  12  30   45.09   23.33
   0  12  31   12.21   18.43
   0  12  31  -22.20   20.68
   0  12  32   32.98   14.27
   0  12  32   21.36   17.94
   0  12  33  -26.62   34.02
   0  12  33  -20.64   16.18
   0  12  34   36.25   29.86
   0  12  34   51.91   38.38
   0  12  35   13.00   20.77
   0  12  35   28.26   28.77
   0  12  36   17.71   17.12
   0  12  36  -11.56   16.11
   0  12  37   -5.90   19.74
   0  12  37  -25.52   31.06
   0  12  38   88.55   51.17
   0  12  38   80.96   36.57
   0  12  39  -29.79   40.58
   0  12  39    5.57   21.33
   0  12  40  -11.60   13.31
   0  12  41  -24.94   39.23
   0  12  42   -3.05   27.80
   0  12  43  -16.86   14.39
   0  12  44   -6.40   17.72
   0  12  45   38.83   24.18
   0  12  46   51.98   32.14
   0  12  47  -41.48   28.47
   0  12  48   34.70   44.34
   0  12  49   37.02   45.73
   0 -13  45   19.82   53.93
   0 -13  44  146.91   67.54
   0 -13  43  158.03   77.19
   0 -13  42  151.98   66.20
   0 -13  41  102.13   69.76
   0 -13  40   18.04   40.76
   0 -13  39  113.30   69.21
   0 -13  38   29.51   44.49
   0 -13  37   50.46   47.75
   0  13 -22  170.15   61.01
   0  13 -21   -2.54   18.49
   0  13 -20  262.94   71.91
   0  13 -19   24.35   29.09
   0  13 -18  342.59   79.60
   0  13 -17   14.12   16.40
   0 -13  17   -1.13    5.50
   0 -13  16  138.68   58.32
   0  13 -16  107.13   45.32
   0  13 -15    1.51    6.37
   0  13 -14  223.52   60.70
   0  13 -13   10.19   10.27
   0  13 -12   -6.74   37.64
   0  13 -11   -4.26    3.51
   0  13 -10   73.82   33.88
   0  13  -9    4.75   14.30
   0 -13   9   25.09   13.37
   0  13  -8  483.07   80.05
   0 -13   8  445.22   39.72
   0 -13   7    9.69    6.63
   0  13  -7    9.63   20.49
   0  13  -6  766.38   96.76
   0 -13   6  528.43   35.63
   0  13  -5   44.37   31.58
   0  13  -4  711.16   95.02
   0  13  -3   15.36   23.99
   0  13  -2  424.42   69.22
   0  13  -1   17.53   18.26
   0  13  -1   27.46   25.80
   0  13   0  339.44   64.21
   0  13   1   14.90   18.67
   0  13   2   55.64   27.01
   0  13   3    1.21   10.15
   0  13   4  294.41   60.47
   0  13   5    0.76    3.08
   0 -13  -5    2.76   12.98
   0  13   5    3.94   13.54
   0  13   6   36.99    9.95
   0 -13  -6   43.40   24.94
   0  13   6   33.25   16.61
   0 -13  -7   12.91   15.59
   0  13   7   14.03   12.79
   0  13   8  727.20   92.80
   0 -13  -8  635.37   93.34
   0  13   9    5.49    9.51
   0 -13  -9   -0.89    8.48
   0 -13 -10  622.88   91.43
   0  13  10  742.29   93.54
   0 -13 -11   18.99   20.96
   0  13  11   -1.05    8.72
   0 -13 -12    6.39   11.56
   0  13  12   -9.71   14.05
   0 -13 -13   -6.26   12.62
   0  13  13   12.31    7.29
   0  13  14   10.26   16.52
   0 -13 -14    0.56   13.90
   0 -13 -15   11.26   11.08
   0  13  15    9.14   17.03
   0 -13 -16  182.56   53.30
   0  13  16  225.29   54.83
   0  13  17   16.46   16.73
   0 -13 -17  -12.07    9.08
   0  13  18  215.56   52.94
   0 -13 -18  183.64   54.98
   0  13  19    4.53    4.26
   0 -13 -19   -8.51    6.27
   0 -13 -20   37.10   27.00
   0  13  20   -1.75    7.91
   0  13  21  -16.62   16.35
   0 -13 -21    2.70    3.80
   0  13  22  149.48   42.79
   0  13  22  160.60   53.71
   0  13  23   11.81   11.79
   0  13  23    3.50   15.91
   0  13  24  287.91   68.77
   0  13  24  247.51   58.42
   0  13  25   -6.35    3.86
   0  13  25  -16.45   18.18
   0  13  26   33.10   11.94
   0  13  26   37.09    6.18
   0  13  27   12.69   10.00
   0  13  27   -7.84   13.29
   0  13  28   34.15   27.69
   0  13  28   58.75   32.07
   0  13  29   -9.34   17.44
   0  13  29  -31.55   29.38
   0  13  30   -8.94   22.09
   0  13  30   15.63    3.64
   0  13  31  -22.72   19.53
   0  13  31  -13.68   26.80
   0  13  32   -5.92   15.23
   0  13  32    2.14   14.26
   0  13  33    1.25   19.48
   0  13  33   -2.33   14.47
   0  13  34   52.74   32.33
   0  13  34   64.07   33.26
   0  13  35  -31.71   10.91
   0  13  35   13.97   12.59
   0  13  36   26.28   22.57
   0  13  36   71.00   41.59
   0  13  37  -15.30   30.38
   0  13  37  -10.97   26.09
   0  13  38  129.70   47.65
   0  13  38  177.48   67.79
   0  13  39   40.07   38.34
   0  13  39  -33.29   29.24
   0  13  40   -7.87   22.26
   0  13  41  -17.51   38.88
   0  13  42   89.61   34.19
   0  13  43    8.44   10.18
   0  13  44  -34.16   31.81
   0  13  45   -5.34   20.11
   0  13  46  -21.21   33.52
   0  13  47   19.64   21.26
   0  13  48   -1.85    6.78
   0  13  49   11.91   20.42
   0 -14  43   78.69   48.93
   0 -14  42   77.24   47.56
   0 -14  41   24.99   30.30
   0 -14  40   92.78   50.20
   0 -14  39   48.70   42.75
   0 -14  38   46.00   45.38
   0 -14  37   98.31   59.38
   0 -14  36  109.08   63.31
   0 -14  35   43.26   47.15
   0 -14  34   38.79   45.05
   0 -14  33   35.31   38.64
   0  14 -21   30.67   28.68
   0 -14  21   22.69   36.59
   0  14 -20  -13.29   15.75
   0 -14  20   24.28   34.05
   0  14 -19   11.61   17.77
   0 -14  19  -12.94   16.65
   0 -14  18   13.44   28.40
   0  14 -18   21.34   19.41
   0 -14  17   11.49   18.76
   0  14 -17    0.32    6.21
   0 -14  16   16.21   27.92
   0  14 -16   10.64    1.62
   0  14 -15    8.46   15.79
   0 -14  15   18.81   27.71
   0 -14  14  176.65   66.35
   0  14 -14  155.26   51.11
   0  14 -13    5.59   15.24
   0 -14  12  110.79   26.22
   0  14 -12   55.21   32.38
   0  14 -11   -1.75    1.98
   0 -14  11   16.81   12.50
   0 -14  10  504.04   47.93
   0  14 -10  641.41   97.62
   0  14  -9   16.76   21.96
   0 -14   9   11.08   10.42
   0  14  -8  388.24   73.93
   0 -14   8  309.80   32.63
   0 -14   7   -5.91    6.02
   0  14  -7   17.66   24.51
   0  14  -6  382.87   71.88
   0 -14   6  232.22   21.95
   0  14  -5   22.93   23.16
   0  14  -4  424.72   74.09
   0  14  -3   23.68   23.34
   0  14  -2  589.25   84.38
   0  14  -1   -4.89    7.60
   0  14  -1   22.09   23.49
   0  14   0   45.77   26.63
   0  14   1    4.40    5.70
   0  14   2  120.33   39.97
   0  14   3   -5.98   14.68
   0  14   4   40.56   26.86
   0 -14  -4   56.94   37.05
   0  14   5    1.13    1.15
   0 -14  -5   29.40   22.23
   0  14   5   -3.38    8.13
   0  14   6    3.26    3.08
   0  14   6    5.51   11.75
   0 -14  -6   -3.91    7.68
   0  14   7   -5.75    8.79
   0 -14  -7    4.16   18.29
   0 -14  -8 1231.58  134.31
   0  14   8 1137.86  122.40
   0  14   9   27.65   27.19
   0 -14  -9    9.07   14.51
   0 -14 -10   19.12   11.21
   0  14  10   18.89   14.83
   0 -14 -11   13.49   19.84
   0  14  11    2.36    2.50
   0  14  12  196.85   49.88
   0 -14 -12  161.17   49.83
   0  14  13    4.04   16.22
   0 -14 -13  -16.23   20.96
   0  14  14  211.65   52.96
   0 -14 -14  248.90   61.83
   0  14  15    1.74   16.31
   0 -14 -15    0.20   10.98
   0 -14 -16  204.57   57.08
   0  14  16  155.28   49.81
   0 -14 -17    7.90   12.42
   0  14  17   32.29   21.98
   0 -14 -18   14.57   22.64
   0  14  18   -0.45    9.30
   0 -14 -19    5.37   15.78
   0  14  19    8.38    9.62
   0  14  20    4.43    9.09
   0 -14 -20  -23.25   25.58
   0 -14 -21    5.87   13.98
   0  14  21    2.35    9.19
   0 -14 -22  202.80   58.75
   0  14  22  147.89   50.01
   0  14  23   25.03   21.80
   0  14  23   20.60   22.46
   0  14  24  150.10   46.98
   0  14  24  181.54   53.73
   0  14  25   -2.93   13.60
   0  14  25  -11.33   15.44
   0  14  26    9.62   12.69
   0  14  26   12.23   15.60
   0  14  27    5.75    5.15
   0  14  27  -17.53   25.22
   0  14  28    7.72   27.61
   0  14  28   39.31   24.72
   0  14  29  -17.27   18.30
   0  14  29   30.29   28.02
   0  14  30  112.02   46.82
   0  14  30  176.30   51.62
   0  14  31   -8.32   12.53
   0  14  31   -2.21   11.82
   0  14  32  372.47   91.02
   0  14  32  335.95   75.27
   0  14  33  -35.06    2.86
   0  14  33  -12.36   10.34
   0  14  34   -9.70   17.74
   0  14  34  -15.74   18.47
   0  14  35    1.03    4.80
   0  14  35   -2.06   10.85
   0  14  36   11.66   18.23
   0  14  36    4.04   25.06
   0  14  37  -26.60   25.70
   0  14  37  -10.99   16.27
   0  14  38    3.27    8.90
   0  14  38    2.70   19.54
   0  14  39   -7.91   22.86
   0  14  40   15.76   11.09
   0  14  41  -34.91   38.15
   0  14  42  -20.47   27.74
   0  14  43   -4.59   19.08
   0  14  44   66.84   37.38
   0  14  45  -75.19   42.10
   0  14  46  -48.37   34.08
   0  14  47   40.00   49.39
   0  14  48   43.24   32.68
   0 -15  41   32.52   30.56
   0 -15  40  -11.96   18.18
   0 -15  39   81.82   57.09
   0 -15  38   81.59   65.17
   0 -15  37   62.60   46.89
   0 -15  36   16.13   30.31
   0 -15  35   42.39   30.97
   0 -15  34   29.63   34.31
   0 -15  33   45.74   46.33
   0 -15  32   78.31   44.46
   0 -15  31   59.05   43.47
   0 -15  30  136.33   56.29
   0 -15  29   61.97   40.77
   0 -15  28   84.01   62.42
   0 -15  28   90.35   49.10
   0 -15  27   36.71   39.85
   0 -15  27   45.57   37.64
   0 -15  26  197.19   80.82
   0 -15  25   65.31   56.82
   0 -15  24   26.16   32.66
   0 -15  23   19.93   30.86
   0 -15  22  163.70   76.41
   0 -15  21   53.71   46.74
   0 -15  20  222.27   82.70
   0 -15  19   -1.97   11.10
   0  15 -19   12.65   16.60
   0  15 -18  252.61   72.02
   0 -15  18  247.22   84.71
   0  15 -17   16.94   30.31
   0 -15  17   -7.89   34.10
   0 -15  17   42.54   26.43
   0 -15  16  157.93   38.19
   0 -15  16   99.73   54.32
   0  15 -16   62.17   34.64
   0 -15  15   42.66   22.81
   0  15 -15    1.27   12.43
   0 -15  15   31.48   23.86
   0 -15  14  204.19   38.97
   0 -15  14  115.33   52.60
   0  15 -14  166.99   56.33
   0 -15  13   12.67   15.62
   0 -15  13   -7.01   16.59
   0  15 -13  -18.46   25.90
   0  15 -12   95.65   42.82
   0 -15  12   81.61   22.03
   0 -15  11   -0.84    7.52
   0  15 -11    9.45   24.49
   0 -15  10   75.66   19.49
   0  15 -10  105.92   43.13
   0 -15   9   -3.16    2.56
   0  15  -9    0.47    4.72
   0 -15   8   29.46    8.35
   0  15  -8   36.45   24.50
   0  15  -7   30.03   21.73
   0 -15   7   -0.17    3.56
   0  15  -6  152.15   46.67
   0  15  -5   -2.44    5.71
   0  15  -4   97.17   37.01
   0  15  -3   15.16   22.31
   0  15  -2   95.59   37.66
   0  15  -1   11.27   15.95
   0  15  -1   13.13   22.05
   0  15   0  433.52   84.44
   0  15   1   12.68   24.16
   0  15   2   46.54   25.04
   0  15   3   14.39   15.36
   0 -15  -3   -1.61    6.50
   0  15   4   21.21   20.75
   0 -15  -4   27.10   21.49
   0  15   5   11.98    6.26
   0 -15  -5   -9.87    4.86
   0 -15  -6  257.93   65.41
   0  15   6  157.27   17.63
   0  15   6  228.45   54.77
   0  15   7   23.71    8.53
   0  15   7   23.44   23.69
   0 -15  -7   -5.80   13.39
   0 -15  -8  636.33  101.34
   0  15   8  472.41   37.65
   0  15   8  643.56   95.43
   0  15   9   31.86   33.74
   0 -15  -9   -2.18   13.65
   0 -15 -10  437.32   86.30
   0  15  10  468.20   80.99
   0  15  11   13.98   17.90
   0 -15 -11    4.97   12.23
   0  15  12   87.45   31.64
   0 -15 -12   85.32   35.17
   0 -15 -13    2.09   10.32
   0  15  13   -8.87    9.86
   0 -15 -14   -1.45   13.72
   0  15  14   -6.02   12.17
   0 -15 -15   11.98    4.59
   0  15  15    1.33   10.96
   0 -15 -16   89.85   38.67
   0  15  16   86.10   36.26
   0  15  17   -8.45   10.38
   0 -15 -17    3.67   16.50
   0 -15 -18   88.47   33.88
   0  15  18  105.07   40.07
   0  15  19  -10.00    8.52
   0 -15 -19   -0.08    9.96
   0  15  20  408.48   81.12
   0 -15 -20  453.70   88.09
   0 -15 -21    9.63   11.13
   0  15  21  -27.14   20.16
   0 -15 -22  332.37   77.91
   0  15  22  379.59   79.38
   0 -15 -23    4.66    7.17
   0  15  23    8.24   21.34
   0  15  24   84.34   42.19
   0  15  24   87.25   36.05
   0  15  25   -7.90    6.96
   0  15  25   -0.28   10.54
   0  15  26    4.77    9.31
   0  15  26   19.49   24.90
   0  15  27   11.90   12.57
   0  15  27    0.59    8.34
   0  15  28   -8.29   16.35
   0  15  28   61.05   26.05
   0  15  29  -11.76   11.69
   0  15  29   12.95   25.83
   0  15  30   -0.47    6.90
   0  15  30  -18.46   21.16
   0  15  31   13.95    5.21
   0  15  31    3.12    9.12
   0  15  32   20.30   19.32
   0  15  32   18.50    2.67
   0  15  33   -5.05   17.01
   0  15  33    3.80    9.85
   0  15  34   75.49   34.30
   0  15  34   -5.54   20.76
   0  15  35  -35.06    9.53
   0  15  35    8.63   15.82
   0  15  36  192.77   61.46
   0  15  36  192.73   65.07
   0  15  37   14.76    7.03
   0  15  37  -14.67   25.83
   0  15  38  131.63   47.04
   0  15  38   45.93   42.33
   0  15  39   -8.30    4.72
   0  15  40  -20.99   26.25
   0  15  41 -127.37   52.79
   0  15  42   -8.52   35.16
   0  15  43   11.15   21.91
   0  15  44   64.65   39.81
   0  15  45    1.31   21.28
   0  15  46   -6.12   17.56
   0  15  47   14.27   27.40
   0  15  48    1.84    6.76
   0 -16  38  135.95   59.38
   0 -16  37   73.34   64.99
   0 -16  37   43.82   33.03
   0 -16  36   24.17   24.03
   0 -16  36   66.14   78.57
   0 -16  35  -48.71   33.40
   0 -16  35   50.86   59.78
   0 -16  34  176.87   94.71
   0 -16  34   63.95   49.24
   0 -16  33   67.19   46.47
   0 -16  33  -15.69   11.71
   0 -16  32   78.87   48.01
   0 -16  32  103.06   73.52
   0 -16  31   45.27   40.27
   0 -16  31   44.85   52.45
   0 -16  30   27.93   27.25
   0 -16  30   24.29   61.18
   0 -16  29   28.86   32.93
   0 -16  29  106.92   69.86
   0 -16  28   30.88   39.52
   0 -16  28   27.39   30.74
   0 -16  27   38.32   34.75
   0 -16  27   51.60   43.37
   0 -16  26   68.87   39.80
   0 -16  26  162.42   71.54
   0 -16  25   88.40   43.52
   0 -16  25  -19.16   23.59
   0 -16  24  156.71   52.15
   0 -16  24  135.30   69.90
   0 -16  23   55.35   33.45
   0 -16  23   28.15   41.99
   0 -16  22   41.16   28.31
   0 -16  22   19.78   20.30
   0 -16  21  -36.61   33.28
   0 -16  21   53.85   32.49
   0 -16  20   -6.17   23.24
   0 -16  20    0.34   11.86
   0 -16  19   -9.64   19.58
   0 -16  19   30.89   22.85
   0 -16  18   24.68   18.53
   0 -16  18   55.43   46.31
   0 -16  17   -6.15   13.50
   0 -16  17   29.68   19.66
   0  16 -17   17.03   13.84
   0  16 -16   29.72   19.62
   0 -16  16   44.45   21.02
   0 -16  16  -37.39   31.30
   0 -16  15   24.91   16.78
   0 -16  15   24.38   34.48
   0  16 -15    4.83    9.88
   0 -16  14   54.14   21.23
   0 -16  14   17.47   11.20
   0  16 -14   29.81   23.95
   0  16 -13   31.61   29.49
   0 -16  13   11.17   16.38
   0 -16  13   23.08   15.00
   0 -16  12  206.63   74.23
   0 -16  12  144.01   28.44
   0  16 -12  139.57   51.04
   0  16 -11   -5.09   14.47
   0 -16  11    7.61   17.55
   0 -16  11   -2.19    6.69
   0  16 -10  161.44   52.18
   0 -16  10  146.36   59.40
   0 -16  10  120.04   22.55
   0 -16   9   -5.28   15.21
   0  16  -9   -8.53   17.64
   0 -16   9   -4.60    5.96
   0 -16   8   23.53    8.52
   0  16  -8   33.16   24.68
   0  16  -7   12.07   19.08
   0  16  -6  125.93   44.37
   0  16  -5   24.14   24.56
   0  16  -4  174.54   52.21
   0  16  -3   12.28   21.20
   0  16  -2  561.49   89.43
   0  16  -1   23.26   20.03
   0  16   0   55.65   29.40
   0  16   0   19.04   11.62
   0 -16  -1    7.74   13.43
   0  16   1    6.66   15.96
   0 -16  -2   73.30   39.08
   0  16   2   98.80   38.10
   0  16   3   -4.44    6.60
   0 -16  -3    7.53   10.52
   0  16   4  206.43   55.09
   0 -16  -4  232.60   68.14
   0 -16  -5   17.48   25.48
   0  16   5  -17.32   17.90
   0  16   6  204.81   55.84
   0  16   6   95.72   13.34
   0 -16  -6  177.79   55.28
   0  16   7    2.64    3.31
   0  16   7  -12.92    8.99
   0 -16  -7    7.67   20.38
   0 -16  -8  139.12   52.82
   0  16   8  119.77   18.49
   0  16   8  171.48   50.36
   0  16   9   16.23    9.38
   0 -16  -9   14.37   23.71
   0  16   9   -4.86   12.01
   0  16  10   -1.53    9.07
   0 -16 -10    8.15   20.08
   0  16  11   22.15   13.87
   0 -16 -11   10.70   20.09
   0 -16 -12   47.43   33.89
   0  16  12   43.45   27.94
   0  16  13  -11.63   19.30
   0 -16 -13  -17.21   19.10
   0  16  14   62.53   24.94
   0 -16 -14   63.27   32.08
   0 -16 -15   14.11   16.72
   0  16  15   -9.70   19.26
   0  16  16  491.28   88.53
   0 -16 -16  470.10   90.45
   0  16  17   38.53   38.38
   0 -16 -17    7.02   15.23
   0 -16 -18  555.35  100.73
   0  16  18  557.42   95.08
   0 -16 -19    0.57   16.91
   0  16  19    7.42   24.37
   0 -16 -20   24.27   20.58
   0  16  20   27.67   23.55
   0 -16 -21   13.34   24.20
   0  16  21    1.34   10.67
   0  16  22   16.16   15.70
   0 -16 -22   12.72    7.38
   0 -16 -23    2.85   19.43
   0  16  23    1.79   14.75
   0  16  24   25.90   15.36
   0 -16 -24   51.44   32.58
   0  16  25  -24.02   17.49
   0  16  25   -3.44   28.16
   0  16  26   16.17    7.04
   0  16  26    4.80    3.28
   0  16  27    6.75   10.78
   0  16  27   -4.58   16.01
   0  16  28   74.48   33.71
   0  16  28   65.08   41.27
   0  16  29   48.74   34.86
   0  16  29  -15.19   21.28
   0  16  30  122.47   44.93
   0  16  30   85.88   43.07
   0  16  31  -32.15   29.82
   0  16  31    8.50   11.27
   0  16  32   47.56   29.79
   0  16  32  103.40   39.31
   0  16  33   22.69   19.15
   0  16  33   -1.36   19.28
   0  16  34  120.72   45.02
   0  16  34  134.58   60.05
   0  16  35   18.77   12.81
   0  16  35   43.72   40.58
   0  16  36  469.40  105.41
   0  16  36  378.24   85.24
   0  16  37   -4.19    6.73
   0  16  37   75.01   50.15
   0  16  38  137.94   52.88
   0  16  39   -9.94   20.13
   0  16  40  226.85   71.75
   0  16  41  -15.58   26.65
   0  16  42    3.43   23.40
   0  16  43  -40.84   45.32
   0  16  44   51.39   51.39
   0  16  45   37.82   28.17
   0  16  46  -18.77   21.29
   0  16  47  -27.79   47.56
   0 -17  36  258.74  111.53
   0 -17  35   93.99   62.14
   0 -17  35   16.04   19.29
   0 -17  34    3.71    9.07
   0 -17  34  148.70   89.09
   0 -17  33  117.38   80.13
   0 -17  33   36.67   40.40
   0 -17  32   -1.88   17.94
   0 -17  32   93.72   63.23
   0 -17  31   14.10   16.55
   0 -17  31   99.57   58.99
   0 -17  30   69.43   42.41
   0 -17  30   52.12   26.81
   0 -17  29   65.69   49.77
   0 -17  29  -27.15   27.73
   0 -17  28   25.59   30.30
   0 -17  28  -13.22   28.16
   0 -17  27   39.45   29.17
   0 -17  27    6.25   13.31
   0 -17  26   65.03   54.29
   0 -17  26   56.67   33.44
   0 -17  25   29.83   27.27
   0 -17  25   11.29   34.52
   0 -17  24   22.29   25.47
   0 -17  24   62.92   61.20
   0 -17  23   48.82   31.57
   0 -17  23   23.00   28.87
   0 -17  22  133.91   65.48
   0 -17  22  124.11   40.64
   0 -17  21    2.48   24.77
   0 -17  21   17.84   19.23
   0 -17  20  234.49   88.76
   0 -17  20  193.74   47.55
   0 -17  19    6.33   31.30
   0 -17  19   42.34   23.66
   0 -17  18   84.57   28.44
   0 -17  18   60.37   51.85
   0 -17  17   -1.97    7.18
   0 -17  17   -7.42   12.78
   0 -17  16   24.48   16.75
   0 -17  16   -1.64   22.85
   0 -17  15   10.10   14.65
   0 -17  15  -18.56   31.84
   0 -17  14   -7.42   21.99
   0  17 -14  -20.18   21.76
   0 -17  14   11.91    8.22
   0  17 -13   33.28   18.44
   0 -17  13    0.11    3.10
   0 -17  13    0.82    4.24
   0 -17  12   52.61   40.26
   0  17 -12   19.42   14.24
   0 -17  12   10.34    2.45
   0 -17  11   -6.18    9.15
   0 -17  11   25.12   30.28
   0  17 -11    3.94   10.82
   0 -17  10   26.76   29.89
   0  17 -10   12.91   13.82
   0 -17  10   -1.77    4.38
   0 -17   9    0.53   19.84
   0 -17   9    9.46    6.76
   0  17  -9   -1.93    9.04
   0  17  -8    9.93   20.21
   0 -17   8   16.01   14.88
   0  17  -7    9.59   19.22
   0 -17   7   -5.74   19.57
   0 -17   6    8.17   17.11
   0  17  -6    6.88   21.02
   0  17  -5    6.51   16.15
   0 -17   5  -39.27   29.19
   0  17  -4   10.07   18.79
   0 -17   4  -29.71   25.14
   0  17  -3    1.35    5.21
   0 -17   3    1.62   16.25
   0  17  -2   78.67   34.07
   0 -17   2  104.98   48.24
   0 -17   1    6.17   17.74
   0  17  -1   27.57   26.66
   0 -17   0   68.10   37.24
   0  17   0  143.37   44.17
   0  17   0   90.34   37.71
   0  17   1   31.76   23.25
   0 -17  -1  -17.09   25.33
   0  17   2  121.48   43.17
   0 -17  -2  164.80   56.41
   0 -17  -3  -18.52   18.95
   0  17   3   -4.01    3.56
   0 -17  -4  145.87   54.11
   0  17   4  137.31   46.29
   0  17   5  -10.20   10.14
   0 -17  -5   11.60   19.19
   0  17   6    4.22    3.77
   0 -17  -6   36.00   30.87
   0  17   7   -2.91    6.77
   0  17   7    2.30    3.43
   0 -17  -7    0.08   15.06
   0  17   8   51.27   27.63
   0 -17  -8   30.06   25.95
   0  17   8   19.47    6.87
   0  17   9   -1.74   14.30
   0 -17  -9  -12.38   14.29
   0  17   9    8.88    6.92
   0  17  10   52.73   14.90
   0 -17 -10   60.79   33.18
   0  17  10   78.84   37.69
   0 -17 -11   -6.43   13.99
   0  17  11    2.99   12.94
   0 -17 -12  -14.47   19.03
   0  17  12    4.60    9.98
   0 -17 -13   22.48   20.76
   0  17  13   25.92   23.91
   0  17  14   21.38   20.39
   0 -17 -14   31.36   33.31
   0  17  15    5.62   12.09
   0 -17 -15   15.82   22.11
   0  17  16   75.23   42.12
   0 -17 -16   55.19   34.25
   0 -17 -17   -4.50   16.59
   0  17  17   20.70   38.07
   0  17  18  415.45   84.12
   0 -17 -18  432.56   91.99
   0 -17 -19   10.87   20.22
   0  17  19   47.83   43.61
   0 -17 -20  726.42  120.48
   0  17  20  764.66  117.24
   0  17  21   48.19   43.62
   0 -17 -21   30.53   37.19
   0  17  22  986.74  133.85
   0 -17 -22 1073.40  148.35
   0  17  23   66.18   54.32
   0 -17 -23    0.82   19.64
   0  17  24  477.99   92.94
   0 -17 -24  374.33   88.05
   0 -17 -25   16.05   16.35
   0  17  25   -5.91    7.26
   0  17  26   98.53   42.52
   0  17  26   54.13   31.00
   0  17  27  -13.56   12.44
   0  17  27  -11.62   12.63
   0  17  28   39.37   27.39
   0  17  28   17.53   10.19
   0  17  29   19.57   21.15
   0  17  29    7.21   18.11
   0  17  30  252.77   68.00
   0  17  30  193.13   60.11
   0  17  31   32.47   34.86
   0  17  31    6.88   28.58
   0  17  32   22.03   27.33
   0  17  32   20.42   21.72
   0  17  33  -38.30    9.14
   0  17  33   24.97   27.96
   0  17  34  -36.41   24.66
   0  17  34   35.57   24.42
   0  17  35  -18.59    9.63
   0  17  35  -33.12   33.57
   0  17  36   23.66   24.00
   0  17  36  -13.49   14.37
   0  17  37   -7.08   11.90
   0  17  38    3.09    8.78
   0  17  39    7.39   14.83
   0  17  40   24.68   28.83
   0  17  41   19.67   27.69
   0  17  42   28.64   25.53
   0  17  43   -8.32   38.13
   0  17  44   27.78   25.59
   0  17  45    3.43   12.39
   0  17  46   22.95   32.11
   0 -18  34   80.46   62.32
   0 -18  33  -26.63   27.79
   0 -18  32   21.40   22.48
   0 -18  32   10.09   38.93
   0 -18  31  -23.90   39.71
   0 -18  31  -46.16   30.07
   0 -18  30   59.36   33.30
   0 -18  30  -13.10   43.39
   0 -18  29   -1.48    5.13
   0 -18  29   28.91   41.68
   0 -18  28   11.33    9.62
   0 -18  28   42.13   31.86
   0 -18  27   11.28   21.32
   0 -18  27   20.33   26.30
   0 -18  26   47.96   25.76
   0 -18  26   77.46   62.55
   0 -18  25    0.93    8.32
   0 -18  25   39.36   47.43
   0 -18  24  134.97   74.28
   0 -18  24  162.94   48.05
   0 -18  23   19.01   19.40
   0 -18  23   -6.50   13.15
   0 -18  22   83.24   60.57
   0 -18  22   67.00   33.66
   0 -18  21   -3.38   24.04
   0 -18  21    1.72    8.00
   0 -18  20   25.33   15.04
   0 -18  20   46.03   45.24
   0 -18  19    8.03   11.14
   0 -18  19   11.32   20.03
   0 -18  18    8.62   14.93
   0 -18  18   14.37   12.63
   0 -18  17   -1.50    6.32
   0 -18  17   -0.55   10.17
   0 -18  16   19.77   16.06
   0 -18  16   31.79   37.30
   0 -18  15  -11.11    7.24
   0 -18  15   -4.26    7.96
   0 -18  14   20.44   35.58
   0 -18  14   -7.38    4.70
   0 -18  13   -5.07   11.80
   0 -18  13   -5.25    4.14
   0  18 -12   46.98   30.81
   0 -18  12   18.20    9.85
   0 -18  12   38.66   24.71
   0 -18  11   12.33    9.29
   0 -18  11   19.15   29.93
   0  18 -11  -37.83   26.04
   0  18 -10    3.94   19.71
   0 -18  10   36.34   34.65
   0 -18  10    3.93    4.89
   0  18  -9   14.80   18.52
   0 -18   9   55.46   43.51
   0 -18   8   -1.01   17.65
   0  18  -8   21.55   30.40
   0 -18   7   -1.55    2.31
   0  18  -7    1.87    5.50
   0 -18   6   20.43   25.53
   0  18  -6   46.12   26.99
   0  18  -5  -10.51   17.19
   0 -18   5    8.06    8.16
   0  18  -4   24.12   22.72
   0 -18   4   70.99   38.74
   0  18  -3   -0.68   11.40
   0 -18   3   -2.36   18.86
   0  18  -2   38.01   27.38
   0 -18   2   55.02   31.55
   0 -18   1   32.16   20.80
   0  18  -1    0.66   15.80
   0  18   0  100.06   46.00
   0  18   0   83.07   38.74
   0 -18   0   91.97   44.24
   0  18   1   12.67   17.38
   0  18   1   18.74   24.79
   0 -18  -1   -5.53    7.48
   0 -18  -2   20.90   25.24
   0  18   2   43.22   26.22
   0 -18  -3    2.59   16.71
   0  18   3    0.78   15.84
   0 -18  -4   82.04   43.11
   0  18   4   74.32   44.01
   0  18   5    5.45   19.69
   0 -18  -5   13.26   20.78
   0  18   6  528.43   93.80
   0 -18  -6  485.50   99.83
   0 -18  -7  -10.82   13.33
   0  18   7    4.91    3.83
   0  18   7   -8.91   10.35
   0 -18  -8  520.79  103.13
   0  18   8  253.44   25.11
   0  18   8  520.83   92.31
   0  18   9   10.48    6.44
   0 -18  -9   21.55   18.80
   0  18   9   20.28   20.91
   0  18  10  177.92   53.76
   0  18  10  120.19   20.59
   0 -18 -10  146.68   53.59
   0  18  11    0.93   14.42
   0  18  11   16.35   10.25
   0 -18 -11  -10.60    9.89
   0  18  12   34.28   24.62
   0  18  12   59.73   17.28
   0 -18 -12   55.30   35.86
   0  18  13   -1.68   11.77
   0 -18 -13  -21.63   26.42
   0  18  14  356.99   76.83
   0 -18 -14  369.95   87.06
   0 -18 -15    6.84   17.53
   0  18  15   45.62   45.18
   0 -18 -16  403.47   89.83
   0  18  16  354.21   78.08
   0  18  17   26.72   30.56
   0 -18 -17   22.34   22.10
   0  18  18  490.69   95.66
   0 -18 -18  487.68   99.58
   0  18  19   94.26   48.49
   0 -18 -19    2.02   13.56
   0 -18 -20  249.48   70.73
   0  18  20  276.28   73.84
   0  18  21    7.36   26.11
   0 -18 -21   -9.78    5.57
   0 -18 -22  219.12   68.27
   0  18  22  152.23   54.89
   0 -18 -23    3.55   13.64
   0  18  23   29.42   24.48
   0 -18 -24   66.19   37.08
   0  18  24   37.04   25.63
   0 -18 -25    7.27    5.24
   0  18  25   20.50   22.04
   0  18  26   20.86   18.54
   0 -18 -26  -11.71   20.83
   0  18  27   27.18   19.33
   0  18  27  -36.89   28.40
   0  18  28   20.18   11.16
   0  18  28    5.47   21.44
   0  18  29  -10.70   21.33
   0  18  29   49.69   34.07
   0  18  30   -0.43   23.28
   0  18  30  -16.79   29.71
   0  18  31   -1.31   15.94
   0  18  31   -6.36   12.53
   0  18  32   14.27   20.88
   0  18  32   28.54   35.52
   0  18  33   -9.57   16.39
   0  18  33    7.51   33.08
   0  18  34  217.08   74.14
   0  18  34  169.24   59.46
   0  18  35   15.94   27.74
   0  18  35   29.05   34.75
   0  18  36  201.25   63.12
   0  18  37   34.51   37.39
   0  18  38  241.35   69.03
   0  18  39    9.52   13.54
   0  18  40  241.79   69.67
   0  18  41   49.57   45.95
   0  18  42   55.45   30.26
   0  18  43   13.64   17.89
   0  18  44   23.87   23.83
   0  18  45   26.58   25.75
   0  18  46   23.89   24.16
   0 -19  33   71.67   55.86
   0 -19  32   95.81   71.60
   0 -19  31    9.18   21.33
   0 -19  30  -73.50   64.90
   0 -19  29  -10.03   19.61
   0 -19  29   15.74   24.35
   0 -19  28   -8.03   15.36
   0 -19  28  -33.56   43.99
   0 -19  27  -30.08   25.49
   0 -19  27    0.57   29.39
   0 -19  26   -3.13   12.15
   0 -19  26  -23.94   16.43
   0 -19  25   -2.15    5.59
   0 -19  25    8.48   47.37
   0 -19  24   -2.81    7.78
   0 -19  24   22.65   17.63
   0 -19  23   27.84   20.10
   0 -19  23   28.49   19.02
   0 -19  22   21.77   16.60
   0 -19  22    4.32   31.89
   0 -19  21  -50.85   42.34
   0 -19  21  -12.37   17.21
   0 -19  20   18.71   18.73
   0 -19  20   13.20   15.94
   0 -19  19    2.84   10.82
   0 -19  19  -17.60   30.70
   0 -19  18    4.75    3.31
   0 -19  18   18.24   13.63
   0 -19  17    3.36   23.68
   0 -19  17  -11.79   15.93
   0 -19  16   71.93   48.38
   0 -19  16   47.84   19.79
   0 -19  15   -9.17   10.63
   0 -19  15    1.95   36.73
   0 -19  14    6.11    0.95
   0 -19  14   28.12   34.52
   0 -19  13   -6.92   20.49
   0 -19  13    6.50    8.93
   0 -19  12  -17.86   20.88
   0 -19  12   12.70    8.32
   0 -19  11    3.91    3.79
   0 -19  11   -3.96   16.16
   0 -19  10  125.07   68.27
   0  19  -9   -7.99   24.11
   0 -19   9    1.96   23.98
   0  19  -8  248.17   68.83
   0 -19   8  203.77   72.20
   0  19  -7   -6.21   15.57
   0 -19   7   -3.78   13.43
   0  19  -6   32.32   28.64
   0 -19   6   47.46   31.02
   0  19  -5   12.81    8.18
   0 -19   5  -17.87   20.93
   0 -19   4   -8.40   14.94
   0  19  -4   -4.20   12.08
   0 -19   3   12.11   13.94
   0  19  -3   18.45   25.42
   0 -19   2   49.84   33.80
   0  19  -2   58.45   29.11
   0 -19   1  -16.80   17.62
   0  19  -1   13.58   19.21
   0  19   0  261.00   68.69
   0 -19   0  230.50   75.89
   0  19   1    3.16   16.61
   0 -19  -1  -12.04    8.95
   0 -19  -2  445.81  102.18
   0  19   2  430.71   82.09
   0  19   2  494.27   93.55
   0  19   3   -5.89   11.13
   0 -19  -3   36.75   34.99
   0 -19  -4  140.08   56.27
   0  19   4  178.50   57.18
   0 -19  -5   -9.58   15.40
   0  19   5    3.71   10.78
   0  19   6  283.76   70.81
   0 -19  -6  238.10   72.28
   0 -19  -7   33.66   30.67
   0  19   7   24.16   29.34
   0  19   8   62.12   11.49
   0 -19  -8  115.41   48.43
   0  19   8  140.15   49.41
   0  19   9   14.94   10.85
   0  19   9    5.88    3.70
   0 -19  -9   -5.13   14.49
   0  19  10    1.95    5.53
   0  19  10    9.47    5.71
   0 -19 -10   41.87   31.77
   0  19  11   14.97   19.15
   0 -19 -11   -6.64    2.43
   0  19  11    6.49    7.91
   0  19  12  194.74   60.67
   0 -19 -12  180.37   64.45
   0  19  12  109.89   21.88
   0  19  13   23.79   13.49
   0  19  13   -0.46   19.24
   0 -19 -13    2.00   49.72
   0  19  14    8.34    9.24
   0 -19 -14    0.19   11.22
   0  19  14    5.66   15.64
   0 -19 -15  -10.36   13.55
   0  19  15    5.25   17.37
   0 -19 -16    8.00    3.78
   0  19  16   50.42   26.10
   0 -19 -17  -11.08    8.68
   0  19  17   35.84   39.44
   0  19  18  223.18   63.18
   0 -19 -18  200.86   70.24
   0 -19 -19  -15.51    7.08
   0  19  19   44.70   45.14
   0  19  20  639.16  108.80
   0 -19 -20  663.35  122.12
   0 -19 -21   -2.49   18.06
   0  19  21   73.91   61.10
   0 -19 -22  434.08  101.36
   0  19  22  528.52   99.84
   0  19  23   46.41   47.16
   0 -19 -23    7.19   23.80
   0 -19 -24  329.47   86.26
   0  19  24  377.53   90.02
   0 -19 -25    6.43   31.04
   0  19  25   52.55   48.55
   0 -19 -26  375.98   94.75
   0  19  26  428.12   95.70
   0 -19 -27  -22.14   29.48
   0  19  27   -1.89   17.08
   0  19  28    3.67   15.35
   0  19  28    5.58   14.42
   0  19  29   14.67   14.10
   0  19  29    7.45    7.30
   0  19  30   -0.54   18.12
   0  19  30    7.14   15.70
   0  19  31  -33.46   26.40
   0  19  31   29.72   16.33
   0  19  32   85.58   46.58
   0  19  32   59.65   37.35
   0  19  33   70.40   37.89
   0  19  33  -78.32   42.61
   0  19  34  244.84   70.81
   0  19  35   10.51   13.67
   0  19  36   25.52   31.15
   0  19  37  -31.24   23.85
   0  19  38    3.00    8.07
   0  19  39  -12.92   27.90
   0  19  40  -20.65   34.70
   0  19  41  -21.99   14.60
   0  19  42   23.86   27.54
   0  19  43    4.17   28.40
   0  19  44   33.07   28.73
   0  19  45   28.45   26.34
   0 -20  31  -65.02   56.10
   0 -20  30   53.80   68.14
   0 -20  29    8.65   23.68
   0 -20  28   28.75   66.98
   0 -20  27  -41.56   43.49
   0 -20  26  -21.20   43.21
   0 -20  25   -0.54    4.97
   0 -20  25    4.73   32.65
   0 -20  24   23.75   30.86
   0 -20  24    5.90   11.40
   0 -20  23   -5.68    8.58
   0 -20  23  -27.42   22.30
   0 -20  22    9.15    7.16
   0 -20  22  -10.85   19.51
   0 -20  21    2.35    9.38
   0 -20  21   21.31   24.55
   0 -20  20   28.00   40.91
   0 -20  20  -18.60   21.07
   0 -20  19  -29.81   20.89
   0 -20  19   -2.60   17.64
   0 -20  18   10.33   21.67
   0 -20  18  -12.41   13.94
   0 -20  17  -21.71    8.27
   0 -20  17  -12.56   11.87
   0 -20  16   -9.56   25.20
   0 -20  16   -6.62    1.74
   0 -20  15    4.34    6.89
   0 -20  15   13.18   24.20
   0 -20  14   81.22   44.39
   0 -20  14   61.13   18.30
   0 -20  13   32.13   44.02
   0 -20  13   10.07    6.49
   0 -20  12   97.93   56.72
   0 -20  12   52.84   13.20
   0 -20  11   36.07   40.75
   0 -20  10  128.45   61.18
   0 -20   9   40.52   36.01
   0 -20   8  281.51   92.85
   0  20  -7   -7.44    7.60
   0 -20   7    9.33   34.12
   0 -20   6  111.31   56.08
   0  20  -6  122.11   49.10
   0 -20   5   11.59   23.64
   0  20  -5    4.20   10.75
   0  20  -4   11.26   28.63
   0 -20   4  -12.23   16.19
   0  20  -3   34.66   29.33
   0 -20   3  -19.32   26.41
   0 -20   2  120.50   60.04
   0  20  -2  177.26   56.83
   0  20  -1   27.25   30.00
   0 -20   1  -10.25    9.84
   0 -20   0   84.11   52.00
   0  20   0   75.17   38.49
   0  20   1   -0.58   17.33
   0  20   1   -2.93   15.86
   0 -20  -1   15.57   23.37
   0 -20  -2   13.84   22.65
   0  20   2   30.55   25.28
   0  20   2   31.07   25.64
   0 -20  -3   20.33   26.76
   0  20   3   11.90   22.58
   0 -20  -4    9.20   18.54
   0  20   4   23.54   26.11
   0 -20  -5   24.43   28.13
   0  20   5  -19.45   15.39
   0  20   6   24.00   23.41
   0 -20  -6   15.68   26.60
   0  20   7    4.37   14.58
   0 -20  -7   13.83   32.36
   0 -20  -8  168.86   65.56
   0  20   8  115.93   45.98
   0  20   9   12.09    6.75
   0  20   9   18.92   28.69
   0 -20  -9   16.79   22.72
   0  20  10   81.30   39.48
   0 -20 -10   57.00   35.41
   0  20  10   21.49    6.69
   0 -20 -11   -1.22   12.19
   0  20  11   -0.17    4.41
   0  20  11   27.29   27.67
   0  20  12   -6.87    7.16
   0 -20 -12   22.01   26.34
   0  20  12   26.28   25.81
   0  20  13   30.66   25.94
   0 -20 -13    5.79   28.77
   0  20  13   16.68   10.75
   0  20  14  217.59   64.62
   0  20  14  183.41   31.78
   0 -20 -14  224.61   73.00
   0  20  15   39.82   40.82
   0  20  15   79.81   26.52
   0 -20 -15   32.58   32.56
   0 -20 -16  593.46  119.06
   0  20  16  447.14   54.21
   0  20  16  621.15  107.62
   0  20  17   91.47   57.72
   0 -20 -17   36.75   39.15
   0 -20 -18  472.81  106.28
   0  20  18  550.66  103.98
   0 -20 -19   -9.20   25.07
   0  20  19  114.48   60.17
   0  20  20  566.70  106.72
   0 -20 -20  538.68  114.85
   0 -20 -21   -1.58    8.10
   0  20  21  107.08   60.73
   0 -20 -22  608.92  120.12
   0  20  22  667.51  116.79
   0  20  23   42.14   52.32
   0 -20 -23  -24.68   32.52
   0 -20 -24  265.22   80.77
   0  20  24  228.61   68.03
   0 -20 -25   40.64   33.81
   0  20  25   -8.54    9.46
   0 -20 -26   85.15   46.61
   0  20  26   51.68   34.54
   0 -20 -27   10.87   24.60
   0  20  27   83.31   43.54
   0 -20 -28   -1.57   10.33
   0  20  28    8.25   28.00
   0  20  29    9.37   20.09
   0  20  29    4.26   10.53
   0  20  30   -5.50   19.39
   0  20  30   59.42   43.37
   0  20  31   27.26   22.68
   0  20  31  -12.50    5.38
   0  20  32    2.11    7.63
   0  20  32  -40.52   28.08
   0  20  33   11.86   17.69
   0  20  34   46.37   28.22
   0  20  35   29.82   25.77
   0  20  36  187.08   70.15
   0  20  37   95.95   52.57
   0  20  38  105.80   49.79
   0  20  39  -12.03   21.72
   0  20  40  103.58   54.81
   0  20  41   20.19   21.62
   0  20  42   68.24   32.17
   0  20  43   29.81    6.31
   0  20  44   50.88   30.03
   0  20  45  -17.96   21.05
   0 -21  29   16.34   25.18
   0 -21  28  -37.83   31.82
   0 -21  27   50.99   59.38
   0 -21  26    9.40   23.90
   0 -21  25   29.65   41.40
   0 -21  24   23.34    4.97
   0 -21  23  -21.42   47.71
   0 -21  22   83.87   58.35
   0 -21  21   53.88   47.30
   0 -21  21  -21.67   15.49
   0 -21  20  -28.91   33.34
   0 -21  20   -4.57    6.84
   0 -21  19  -13.24   13.02
   0 -21  19   51.43   46.03
   0 -21  18   22.73   19.11
   0 -21  18    5.40    5.96
   0 -21  17  -35.44   28.93
   0 -21  17   20.71   13.03
   0 -21  16   32.67   33.89
   0 -21  16   18.32   13.05
   0 -21  15    0.10    4.45
   0 -21  15    7.26   24.35
   0 -21  14   71.72   49.92
   0 -21  14   24.53   10.77
   0 -21  13    9.47    5.05
   0 -21  13   19.18   36.23
   0 -21  12   86.52   57.53
   0 -21  11   21.24   34.04
   0 -21  10   18.24   28.83
   0 -21   9   -5.31   19.96
   0 -21   8    8.52   22.01
   0 -21   7    8.78    9.38
   0 -21   6    7.03   15.33
   0 -21   5    1.04    6.10
   0  21  -4   64.01   40.39
   0 -21   4   10.24    6.29
   0  21  -3   15.70   28.73
   0 -21   3    9.68   12.20
   0 -21   2   41.06   38.20
   0  21  -2   30.58   29.85
   0  21  -1    4.45   19.38
   0 -21   1  -14.18    2.54
   0  21   0   23.09   22.31
   0 -21   0   60.83   44.38
   0 -21  -1  -34.24   30.03
   0  21   1   35.85   30.43
   0  21   2  276.73   72.98
   0 -21  -2  275.15   87.29
   0  21   2  186.43   57.21
   0  21   3   26.60   39.72
   0  21   3   54.27   45.02
   0 -21  -3   31.71   25.44
   0  21   4  497.46   97.34
   0 -21  -4  484.77  113.33
   0  21   5   32.38   38.10
   0 -21  -5   40.88   43.44
   0  21   6  458.26   94.91
   0 -21  -6  547.85  118.46
   0  21   7   53.64   45.57
   0 -21  -7   67.28   52.01
   0 -21  -8  503.50  114.11
   0  21   8  482.95   99.54
   0  21   9    8.31   17.00
   0 -21  -9    4.90   20.15
   0  21  10   79.11   45.84
   0 -21 -10   78.75   47.24
   0  21  10   38.55   10.61
   0 -21 -11   19.28   24.12
   0  21  11   -4.76   14.01
   0  21  11   -6.76    5.55
   0  21  12   13.99    4.92
   0 -21 -12   42.39   31.67
   0  21  12   60.63   41.94
   0  21  13   30.25   29.28
   0 -21 -13    8.58   20.53
   0  21  13   15.10   10.65
   0 -21 -14   85.04   49.21
   0  21  14   83.50   20.89
   0  21  14   92.64   45.92
   0 -21 -15   46.50   40.86
   0  21  15   20.70   13.71
   0  21  15  -13.44   25.14
   0  21  16   49.49   29.42
   0  21  16   56.82   20.38
   0 -21 -16   45.15   39.38
   0 -21 -17   17.81   19.69
   0  21  17   -8.79   16.88
   0  21  17   34.96   18.87
   0  21  18    2.49   12.39
   0  21  18   35.52   19.49
   0 -21 -18   21.52   18.93
   0  21  19    4.12   19.34
   0 -21 -19   30.04   28.95
   0 -21 -20   28.35   25.35
   0  21  20   43.59   32.53
   0 -21 -21  -11.69   33.52
   0  21  21   22.69   21.36
   0 -21 -22   28.17   30.08
   0  21  22   35.54   28.83
   0  21  23   22.44   28.72
   0 -21 -23   -1.80   18.59
   0  21  24  158.33   61.29
   0 -21 -24   63.82   38.79
   0  21  25   50.17   36.44
   0 -21 -25    2.29    6.11
   0  21  26   53.43   28.58
   0 -21 -26   18.87   10.13
   0  21  27   12.16   18.44
   0 -21 -27   39.43   31.81
   0  21  28  -21.85   23.37
   0 -21 -28   26.75   32.41
   0  21  29  -21.32   21.90
   0 -21 -29  -15.74   26.06
   0  21  30   83.33   46.95
   0  21  30   45.46   26.97
   0  21  31    2.45   11.74
   0  21  32   25.41   25.34
   0  21  33   -0.80   16.51
   0  21  34   13.93   29.86
   0  21  35    1.33    6.74
   0  21  36   52.95   37.73
   0  21  37   20.35   23.66
   0  21  38   43.36   37.64
   0  21  39    4.36   13.19
   0  21  40    8.28   20.58
   0  21  41   10.05   37.13
   0  21  42   10.99    4.62
   0  21  43  -14.30   30.89
   0  21  44  -16.09   19.91
   0 -22  28   35.56   28.48
   0 -22  27   57.37   52.39
   0 -22  26   21.29   31.51
   0 -22  25  -38.08   41.71
   0 -22  24   38.36   59.25
   0 -22  23   11.40   16.42
   0 -22  22  -55.01   48.41
   0 -22  21    4.01   44.47
   0 -22  20   57.02   55.73
   0 -22  19   15.14   42.34
   0 -22  18  -28.43   30.33
   0 -22  17   13.79   29.18
   0 -22  16    5.68    5.44
   0 -22  16    6.33   18.92
   0 -22  15  -20.57   41.64
   0 -22  15   -0.48    2.49
   0 -22  14   75.93   48.54
   0 -22  13  -30.44   39.34
   0 -22  12  124.93   73.41
   0 -22  11   63.12   59.03
   0 -22  10  394.92  122.56
   0 -22   9   36.94   52.01
   0 -22   8  141.03   73.83
   0 -22   7  -10.35   22.11
   0 -22   6   59.64   43.62
   0 -22   5    2.50   12.66
   0 -22   4  -21.26   36.92
   0 -22   3   -3.08   29.04
   0 -22   2   11.35   18.11
   0 -22   1   40.20   44.26
   0  22   0   92.66   44.35
   0 -22   0    8.77   35.35
   0  22   1   44.04   33.07
   0 -22  -1   25.81   40.13
   0 -22  -2  309.27   93.69
   0  22   2  193.95   60.88
   0 -22  -3   -1.47   35.18
   0  22   3   43.04   39.76
   0  22   3   19.69   25.44
   0 -22  -4  110.44   62.38
   0  22   4   80.38   40.81
   0  22   4   16.98   14.77
   0  22   5   12.29   25.96
   0 -22  -5  -11.64   18.81
   0 -22  -6   47.99   40.60
   0  22   6    5.15   21.03
   0  22   7  -28.95   12.53
   0 -22  -7   54.78   43.50
   0 -22  -8   15.50   22.60
   0  22   8   12.98   18.53
   0 -22  -9   13.38   14.92
   0  22   9   12.45   15.73
   0  22  10    7.92    3.19
   0  22  10   26.77   23.91
   0 -22 -10   34.01   25.24
   0  22  11    7.10    6.29
   0 -22 -11   -8.44   15.50
   0  22  11   -5.41   20.39
   0  22  12    9.93    6.07
   0  22  12   17.45   11.47
   0 -22 -12   33.21   32.10
   0  22  13   36.46   38.86
   0  22  13   -9.52    9.14
   0 -22 -13  -18.06   22.35
   0 -22 -14  162.67   66.62
   0  22  14  259.40   73.49
   0  22  14  134.54   24.99
   0  22  15    2.52   30.14
   0 -22 -15   13.30   27.65
   0  22  15   16.13   11.59
   0  22  16   95.38   24.82
   0 -22 -16   48.03   34.43
   0  22  16   37.63   31.81
   0 -22 -17   -2.44   16.43
   0  22  17   28.04   31.88
   0  22  17   61.63   23.43
   0  22  18  285.84   78.02
   0  22  18  271.82   44.70
   0 -22 -18  360.15   96.02
   0  22  19  155.16   72.14
   0  22  19  108.16   35.72
   0 -22 -19   59.28   45.64
   0  22  20  679.00   76.11
   0 -22 -20  921.96  156.74
   0  22  20  905.92  137.91
   0  22  21  144.48   69.76
   0 -22 -21   60.29   55.75
   0 -22 -22  376.12  101.31
   0  22  22  433.79   96.85
   0 -22 -23   15.13   27.69
   0  22  23   38.07   39.86
   0 -22 -24  154.13   64.35
   0  22  24  178.05   61.39
   0 -22 -25   -8.08   20.94
   0  22  25   -8.04   24.02
   0  22  26   -7.36    6.19
   0 -22 -26  -18.86   13.46
   0  22  27   29.21   27.88
   0 -22 -27   28.70   28.84
   0 -22 -28   55.95   38.85
   0 -22 -29   11.92   14.56
   0 -22 -30   17.13    7.84
   0  22  30   10.50   13.29
   0  22  31    1.52    3.95
   0  22  32    0.92    8.56
   0  22  33   49.15   39.89
   0  22  34   28.75   27.42
   0  22  35    0.42   17.73
   0  22  36  -18.98   34.46
   0  22  37  -11.37    6.12
   0  22  38   63.40   42.92
   0  22  39    4.57   23.86
   0  22  40  -40.50   31.06
   0  22  41   12.59   17.41
   0  22  42   45.83   28.16
   0  22  43   21.42   36.87
   0 -23  26   24.31   50.28
   0 -23  25   23.05   33.28
   0 -23  24   44.96   40.53
   0 -23  23  135.18   67.66
   0 -23  22   29.11    6.81
   0 -23  21   84.95   64.80
   0 -23  20   38.90   48.31
   0 -23  19  -51.11   46.32
   0 -23  18  -38.18   39.65
   0 -23  17  -52.46   45.96
   0 -23  16   81.35   60.36
   0 -23  15   63.86   49.65
   0 -23  14  320.52  116.45
   0 -23  13   32.89   41.00
   0 -23  12   57.71   51.50
   0 -23  11  -14.25   17.46
   0 -23  10  142.91   74.91
   0 -23   9   12.04   14.44
   0 -23   8  142.94   82.20
   0 -23   7   30.43   48.72
   0 -23   6   52.57   40.49
   0 -23   5   28.46   34.57
   0 -23   4   26.70   45.14
   0 -23   3  -30.70   30.98
   0 -23   2   65.73   44.82
   0 -23   1   19.20   36.13
   0 -23   0  120.19   67.15
   0 -23  -1   23.95   44.81
   0 -23  -2  184.88   76.31
   0 -23  -3   10.99   29.74
   0  23   4  164.74   57.25
   0 -23  -4  180.35   75.30
   0 -23  -5    7.30   11.05
   0  23   5   42.83   35.31
   0 -23  -6  132.24   68.76
   0 -23  -7    8.56   13.95
   0  23   7   15.65   11.96
   0 -23  -8   14.40   16.27
   0  23   8  -11.86   25.41
   0 -23  -9    0.74   21.82
   0  23   9    1.82    8.85
   0 -23 -10  157.17   66.57
   0  23  10   61.98   41.30
   0 -23 -11  -12.70   16.32
   0  23  11    6.38    5.52
   0  23  11    3.32    3.49
   0 -23 -12  224.89   82.38
   0  23  12  158.27   61.93
   0  23  12   88.85   17.59
   0  23  13   16.99   31.78
   0  23  13    0.29    2.66
   0 -23 -13   37.51   41.51
   0  23  14    0.65    7.42
   0  23  14   25.64   33.38
   0 -23 -14  -11.82   19.79
   0 -23 -15   31.98   28.78
   0  23  15   24.51   24.69
   0 -23 -16   59.70   42.10
   0  23  16   47.76   27.00
   0 -23 -17   39.93   38.32
   0  23  17   38.88   19.31
   0  23  17   48.68   31.71
   0  23  18  104.23   27.78
   0 -23 -18  161.43   67.78
   0  23  18  183.78   67.70
   0  23  19   51.21   39.66
   0 -23 -19  -12.32   24.58
   0  23  19   41.68   23.22
   0 -23 -20   46.67   41.45
   0  23  20   56.29   41.18
   0  23  20   27.66   18.37
   0  23  21   28.39   27.46
   0  23  21   27.59   19.21
   0 -23 -21   19.11   33.59
   0 -23 -22   20.12   30.82
   0  23  22    6.87   17.42
   0  23  22   49.78   30.10
   0  23  23   32.89   20.11
   0 -23 -23    2.64   17.95
   0 -23 -24    9.09   25.33
   0 -23 -25   31.86   27.32
   0 -23 -26    4.85   16.98
   0 -23 -27   41.21   38.76
   0 -23 -28  -30.52   44.54
   0 -23 -29   35.98   30.51
   0 -23 -30    6.82   37.59
   0  23  31   -1.47   27.39
   0  23  32   -5.41   14.50
   0  23  33   -9.44   13.79
   0  23  34  -27.43   15.24
   0  23  35    4.27   26.42
   0  23  36  -16.78   26.48
   0  23  37   11.99   26.56
   0  23  38   -9.04   15.23
   0  23  39   -9.49   21.92
   0  23  40  -14.19   31.35
   0  23  41   -6.15   31.79
   0  23  42   17.62   20.93
   0 -24  24  137.95   82.62
   0 -24  23   46.15   71.48
   0 -24  22   55.92   51.48
   0 -24  21   27.31   50.40
   0 -24  20  -90.03   63.85
   0 -24  19  -15.53   30.58
   0 -24  18  -35.76   53.44
   0 -24  17   15.89   12.94
   0 -24  16   21.49   41.51
   0 -24  15  -37.58   21.12
   0 -24  14   -2.77   17.22
   0 -24  13   -7.76   35.07
   0 -24  12   64.62   50.03
   0 -24  11   80.63   54.69
   0 -24  10   18.47   21.60
   0 -24   9   89.70   69.91
   0 -24   8   46.25   46.64
   0 -24   7    1.46   18.27
   0 -24   6   37.92   37.84
   0 -24   5   13.17   30.58
   0 -24   4   39.64   18.25
   0 -24   3  -12.24   14.99
   0 -24   2  113.00   60.27
   0 -24   1   -3.07   27.86
   0 -24   0  153.07   74.66
   0 -24  -1   29.66   39.70
   0 -24  -2   73.00   52.21
   0 -24  -3    7.52   23.49
   0 -24  -4   14.75   18.81
   0 -24  -5   23.06   38.95
   0 -24  -6  152.37   68.46
   0 -24  -7   31.34   35.49
   0 -24  -8    1.20   11.51
   0 -24  -9   24.33   28.08
   0 -24 -10   57.41   40.31
   0 -24 -11   -6.82   24.25
   0  24  12   -3.10    3.62
   0 -24 -12  -15.48   23.38
   0  24  13   12.19    8.89
   0 -24 -13   -1.70   22.16
   0  24  14    5.36    1.66
   0 -24 -14   -4.45   12.40
   0  24  15  -11.02    9.94
   0 -24 -15   -3.92   10.05
   0 -24 -16   34.51   28.75
   0  24  16   35.50   11.49
   0 -24 -17   30.66   37.28
   0  24  17    9.74    7.98
   0  24  18  114.92   29.49
   0 -24 -18  144.27   69.91
   0  24  19   23.74   17.28
   0 -24 -19    6.40   23.41
   0 -24 -20  122.12   64.79
   0  24  20   55.29   22.55
   0  24  21   21.67   20.44
   0 -24 -21   12.45   34.05
   0  24  22   32.38   20.21
   0 -24 -22   17.66   40.30
   0  24  23   39.03   22.22
   0 -24 -23   -2.26   10.19
   0 -24 -24   -9.72   15.62
   0  24  24   21.87   16.59
   0 -24 -25    9.36   19.66
   0  24  25   48.42   26.27
   0 -24 -26  -18.67   29.16
   0  24  26    7.76   13.64
   0  24  27   27.83   22.68
   0 -24 -27   -3.92   35.61
   0 -24 -28    2.86   16.23
   0 -24 -29   14.11   18.09
   0 -24 -30    2.06   20.69
   0 -24 -31  -16.87   31.75
   0  24  32   48.99   43.06
   0  24  33   -0.44    8.49
   0  24  34   -3.02   18.96
   0  24  35  -17.19   29.28
   0  24  36    2.28   28.71
   0  24  37   21.17   29.36
   0  24  38   45.04   40.00
   0  24  39   26.99   25.94
   0  24  40   19.45   17.27
   0  24  41  -32.77   28.73
   0  24  42  -20.85   30.22
   0  24  47  185.40   69.54
   0 -25  21   -9.90   25.65
   0 -25  20   76.61   60.58
   0 -25  19  -29.57   30.18
   0 -25  18  -12.05    4.41
   0 -25  17  -42.80   43.86
   0 -25  16  -26.38   38.67
   0 -25  15   48.86   51.00
   0 -25  14   63.27   53.68
   0 -25  13   64.88   44.34
   0 -25  12  233.26   97.99
   0 -25  11   96.58   83.78
   0 -25  10  278.65  107.80
   0 -25   9   45.24   48.72
   0 -25   8  131.76   63.85
   0 -25   7    7.04   33.30
   0 -25   6    9.81   12.49
   0 -25   5   12.81   29.71
   0 -25   4   48.22   57.03
   0 -25   3   -7.67   16.69
   0 -25   2   29.47   41.55
   0 -25   1   34.80   62.79
   0 -25   0  -14.88   15.72
   0 -25  -1   34.55   38.03
   0 -25  -2   29.85   32.45
   0 -25  -3  -25.83   18.88
   0 -25  -4   68.07   39.24
   0 -25  -5  -25.26   33.54
   0 -25  -6   16.44   23.75
   0 -25  -7    5.87   26.00
   0 -25  -8  101.56   55.27
   0 -25  -9   -3.52   15.14
   0 -25 -10   39.23   34.24
   0 -25 -11   20.51    5.06
   0 -25 -12    6.97   16.50
   0  25  13   -2.53    2.33
   0 -25 -13    7.79   17.57
   0  25  14   13.53    9.31
   0 -25 -14    6.81   20.14
   0 -25 -15   -8.74   12.98
   0  25  15   -2.58    6.11
   0 -25 -16   71.16   56.58
   0  25  16  -10.54   10.93
   0  25  17    3.30    6.83
   0 -25 -17   10.14   26.79
   0 -25 -18   22.74   25.35
   0  25  18    7.12    2.86
   0  25  19   10.56   10.34
   0 -25 -19  -22.83   24.37
   0  25  20   13.44    4.87
   0 -25 -20   42.03   39.57
   0  25  21   27.84   22.03
   0 -25 -21   27.02   12.45
   0  25  22   74.71   26.43
   0 -25 -22   18.47   25.30
   0 -25 -23    8.53    9.46
   0  25  23   28.16   20.71
   0 -25 -24   19.96   32.43
   0  25  24   47.04   25.36
   0 -25 -25   45.36   33.55
   0  25  25   16.40   21.29
   0  25  26    6.55   16.74
   0 -25 -26  -20.92   19.47
   0 -25 -27   -2.70   29.12
   0  25  27    7.12   23.46
   0  25  28   68.47   36.19
   0 -25 -28   41.19   35.64
   0  25  29   32.10   24.54
   0 -25 -29  -16.70   22.89
   0 -25 -30   20.52   23.16
   0  25  30   54.98   34.14
   0  25  31   36.49   32.58
   0 -25 -31    8.99   28.52
   0  25  32  -30.83   27.55
   0 -25 -32   14.27   23.53
   0  25  32   36.28   32.30
   0  25  33   32.46   22.71
   0  25  33   36.84   38.77
   0  25  34  -27.62   26.81
   0  25  34   43.22   34.72
   0  25  35   57.24   38.27
   0  25  35   -6.88   29.31
   0  25  36   47.30   38.92
   0  25  36  -17.52   14.48
   0  25  37   55.89   51.02
   0  25  38   48.50   39.13
   0  25  39   83.95   54.72
   0  25  39   -8.94   20.21
   0  25  40   29.22   31.32
   0  25  40   -1.55   26.11
   0  25  41   47.32   31.89
   0  25  41  -33.56   29.45
   0  25  42   81.45   42.57
   0  25  43   71.51   50.69
   0  25  44  124.47   54.44
   0  25  45   44.30   39.57
   0  25  46   60.55   39.25
   0  25  47   54.99   38.01
   0 -26  19 -151.71   86.56
   0 -26  18   35.44   47.58
   0 -26  17    4.60   10.21
   0 -26  16  -44.83   50.19
   0 -26  15   21.29   48.25
   0 -26  14   69.20   65.61
   0 -26  13  -54.54   49.05
   0 -26  12   14.31   24.89
   0 -26  11   68.01   65.57
   0 -26  10   22.65   19.21
   0 -26   9  -23.18   23.76
   0 -26   8   15.54   32.09
   0 -26   7  -15.11   37.93
   0 -26   6   11.29   14.00
   0 -26   5    4.03   26.43
   0 -26   4   25.11   39.20
   0 -26   3  -31.73   40.34
   0 -26   2  -11.37   13.98
   0 -26   1  -15.69   33.55
   0 -26   0   16.80   32.43
   0 -26  -1  -15.47   31.24
   0 -26  -2  139.33   76.23
   0 -26  -3    7.41   25.20
   0 -26  -4   77.83   57.96
   0 -26  -5   -0.46   37.27
   0 -26  -6  106.61   64.37
   0 -26  -7   -0.15   30.69
   0 -26  -8   72.48   53.14
   0 -26  -9   39.60   38.39
   0 -26 -10  -10.12   23.29
   0 -26 -11    5.78   17.53
   0 -26 -12   50.36   47.36
   0 -26 -13   26.86   48.30
   0 -26 -14   18.00   36.55
   0  26  14    0.51    2.84
   0 -26 -15  -17.64   32.80
   0  26  15    5.90    5.40
   0  26  16   16.00    9.09
   0 -26 -16    9.27    7.84
   0 -26 -17  -27.98   37.38
   0  26  17  -32.34   13.80
   0  26  18  -30.15   16.90
   0 -26 -18   -6.91   32.01
   0  26  19  -14.37   14.61
   0 -26 -19    4.54   22.59
   0  26  20  -17.43   11.64
   0 -26 -20   19.74   29.15
   0  26  21  -20.25   12.03
   0 -26 -21  -14.77   21.92
   0 -26 -22    7.19   28.99
   0  26  22   11.10   13.19
   0  26  23   26.34   13.05
   0 -26 -23   49.27   37.10
   0 -26 -24   33.89   36.57
   0  26  24    8.62   19.99
   0 -26 -25    1.93    8.20
   0  26  25   18.30   19.34
   0  26  26   24.48   15.69
   0 -26 -26   21.58   31.75
   0 -26 -27   -2.69   13.93
   0  26  27    5.01   22.97
   0  26  28   28.26   22.14
   0 -26 -28   34.66   11.07
   0  26  29   37.19   24.64
   0 -26 -29   28.70   30.79
   0 -26 -30   47.46   45.00
   0  26  30   34.21   21.92
   0 -26 -31   46.83   46.65
   0  26  31   -4.10    8.39
   0 -26 -32   27.00   16.22
   0  26  32   11.98   17.72
   0  26  33    9.57   20.15
   0  26  33   -0.29   16.91
   0  26  34   25.85   25.76
   0  26  34    7.75   15.30
   0  26  35   25.02   33.95
   0  26  35  -54.39   36.89
   0  26  36    0.85   29.93
   0  26  36   27.52   37.82
   0  26  37   18.07   27.35
   0  26  37   27.25   18.58
   0  26  38   45.64   29.76
   0  26  38   -4.90   28.25
   0  26  39  -17.19   17.49
   0  26  39   38.72   36.62
   0  26  40  -40.94   32.94
   0  26  40   66.98   37.39
   0  26  41   53.80   41.64
   0  26  42   41.71   42.45
   0  26  43   50.84   44.15
   0  26  44   78.28   54.89
   0  26  45  193.30   69.19
   0  26  46  267.69   82.76
   0  26  47  255.60   82.17
   0 -27  17  -39.07   13.18
   0 -27  16   -6.80   44.88
   0 -27  15  -33.12   26.20
   0 -27  14   90.43   61.60
   0 -27  13    5.57   16.10
   0 -27  12   90.22   70.36
   0 -27  11    3.71   23.38
   0 -27  10   82.46   63.39
   0 -27   9   29.30   35.65
   0 -27   8   46.21   40.96
   0 -27   7  -28.13   16.82
   0 -27   6   32.83   44.73
   0 -27   5  -26.82   14.95
   0 -27   4  -18.79   27.34
   0 -27   3  -12.41   25.47
   0 -27   2  -14.03   23.89
   0 -27   1   52.76   62.83
   0 -27   0   54.89   48.19
   0 -27  -1   14.54   44.71
   0 -27  -2   42.83   54.84
   0 -27  -3  -34.79   31.74
   0 -27  -4   61.06   39.49
   0 -27  -5  -22.84   23.28
   0 -27  -6    5.38   24.20
   0 -27  -7   38.45   47.86
   0 -27  -8   14.39   17.04
   0 -27  -9    5.08   11.96
   0 -27 -10   69.65   58.57
   0 -27 -11  -11.36   23.42
   0 -27 -12   72.27   47.11
   0 -27 -13   32.72   44.90
   0 -27 -14   87.89   54.77
   0 -27 -15  -23.37   29.20
   0  27  15    2.77    0.35
   0 -27 -16   -8.10    8.61
   0  27  16    6.64    8.29
   0 -27 -17   15.71   26.89
   0  27  17   -4.52    4.90
   0  27  18    5.93    8.67
   0 -27 -18   28.79   36.85
   0 -27 -19   77.46   56.04
   0  27  19  -10.69   16.36
   0 -27 -20  -21.01   11.18
   0  27  20   -4.22    6.27
   0 -27 -21  -18.85   25.20
   0  27  21   -2.81   12.20
   0 -27 -22    8.04    7.91
   0  27  22  -12.90   11.51
   0 -27 -23   28.56   30.57
   0  27  23   34.33   17.94
   0  27  24   16.76   16.06
   0 -27 -24  -20.44   38.88
   0  27  25    6.70    9.70
   0 -27 -25   -5.00   32.96
   0  27  26   39.97   20.66
   0 -27 -26   -1.10   17.29
   0  27  27   29.96   25.11
   0 -27 -27   -5.65   15.18
   0 -27 -28   64.87   49.09
   0  27  28   41.50   23.59
   0 -27 -29  -34.53   11.91
   0  27  29   68.83   38.85
   0 -27 -30   54.15   46.24
   0  27  30   72.12   36.28
   0  27  31   76.76   33.28
   0 -27 -31   54.59   43.50
   0 -27 -32   64.89   47.03
   0  27  32   62.41   27.90
   0  27  33   27.83   34.56
   0 -27 -33    8.02   12.94
   0  27  34  113.75   43.37
   0  27  34   69.66   44.13
   0  27  35   43.74   31.16
   0  27  35   17.87   43.44
   0  27  36   69.65   47.54
   0  27  36   29.01   27.53
   0  27  37  -86.84   48.58
   0  27  37   10.29   13.86
   0  27  38   -0.72    3.73
   0  27  38    4.30   16.31
   0  27  39  103.23   49.45
   0  27  39    9.27   16.15
   0  27  40   41.31   29.36
   0  27  41   64.67   37.40
   0  27  42  126.78   53.29
   0  27  43   73.01   41.15
   0  27  44  110.60   51.50
   0  27  45   89.80   60.19
   0  27  46  112.38   74.46
   0  27  47  163.56   65.76
   0 -28  14   87.00   66.83
   0 -28  13   68.64   62.13
   0 -28  12  -44.99   46.51
   0 -28  11  -29.59   37.39
   0 -28  10   23.12   32.78
   0 -28   9  -21.26   39.25
   0 -28   8   23.49   16.64
   0 -28   7   74.98   61.75
   0 -28   6    2.58   31.01
   0 -28   5   30.57   23.48
   0 -28   4   45.97   75.39
   0 -28   3   -8.20   36.57
   0 -28   2  -39.33   43.83
   0 -28   1   10.04   17.99
   0 -28   0   61.87   61.50
   0 -28  -1   19.61   26.41
   0 -28  -2   42.16   34.84
   0 -28  -3   18.63    5.86
   0 -28  -4   25.31   40.21
   0 -28  -5    8.53   39.25
   0 -28  -6   40.42   27.59
   0 -28  -7  -39.36   38.33
   0 -28  -8  -29.51   33.04
   0 -28  -9   12.79   17.40
   0 -28 -10  -18.75   27.64
   0 -28 -11   11.53   28.04
   0 -28 -12    2.00   25.19
   0 -28 -13 -131.02   68.92
   0 -28 -14  -22.36   43.41
   0 -28 -15   20.29   22.85
   0 -28 -16  -38.93   42.04
   0 -28 -17   12.34   24.17
   0 -28 -18  -20.74   46.17
   0  28  19    0.53    1.83
   0 -28 -19  -44.24   39.74
   0  28  20   -6.60   15.66
   0 -28 -20   37.06   28.40
   0  28  21   -6.04   13.70
   0 -28 -21   -6.69   28.80
   0 -28 -22  -10.61   23.46
   0  28  22    4.90    4.19
   0  28  23  -24.85   21.85
   0 -28 -23    2.62    2.42
   0 -28 -24   -7.38   13.90
   0  28  24   -7.46   13.71
   0 -28 -25    9.56   20.03
   0  28  25   -5.73    4.43
   0 -28 -26   42.03   46.68
   0  28  26   10.89   10.97
   0  28  27   23.28   18.68
   0 -28 -27   -5.45   17.03
   0  28  28   24.67   20.59
   0 -28 -28  -25.48   17.59
   0  28  29   11.77   17.59
   0 -28 -29    2.66   28.00
   0 -28 -30  -29.55   47.44
   0  28  30   22.46   22.19
   0 -28 -31  -19.75   29.68
   0  28  31   50.56   29.72
   0  28  32   32.44   27.43
   0 -28 -32   43.08   50.82
   0  28  33   55.08   29.37
   0 -28 -33  -15.12   22.39
   0  28  34   45.22   27.66
   0  28  34   17.91   42.09
   0  28  35   30.31   27.43
   0  28  35   -7.77   11.53
   0  28  36   39.28   33.64
   0  28  36   21.26   41.03
   0  28  37   33.72   30.71
   0  28  37   47.28   21.26
   0  28  38  -26.18   15.06
   0  28  38   52.21   31.75
   0  28  39   69.10   46.77
   0  28  40   19.56   32.34
   0  28  41   12.06   25.08
   0  28  42   38.35   29.28
   0  28  43  110.60   50.59
   0  28  44  100.23   48.99
   0  28  45   89.84   47.16
   0 -29  11   58.14   53.28
   0 -29  10   16.71   41.13
   0 -29   9  -49.96   45.00
   0 -29   8   14.08   25.73
   0 -29   7    2.34   20.83
   0 -29   6   60.32   52.48
   0 -29   5  -15.12   30.54
   0 -29   4  145.39   75.73
   0 -29   3    1.82   25.77
   0 -29   2   33.29   43.80
   0 -29   1   -1.77   28.11
   0 -29   0  -24.08   38.96
   0 -29  -1    0.38    4.01
   0 -29  -2   73.48   58.23
   0 -29  -3   47.07   43.92
   0 -29  -4   57.05   62.19
   0 -29  -5   51.94   45.73
   0 -29  -6   22.53   55.07
   0 -29  -7   17.04   20.89
   0 -29  -8   17.42   29.16
   0 -29  -9    0.54   34.60
   0 -29 -10   49.45   43.21
   0 -29 -11    2.48   61.76
   0 -29 -12   63.46   61.50
   0 -29 -13   37.67   43.62
   0 -29 -14   31.21   38.81
   0 -29 -15   19.58   37.74
   0 -29 -16   48.33   27.96
   0 -29 -17   14.10   32.98
   0 -29 -18   18.44   47.68
   0 -29 -19   19.91    4.42
   0 -29 -20  -53.45   44.77
   0 -29 -21    2.07   22.27
   0 -29 -22    3.79   30.77
   0 -29 -23   12.92   41.88
   0 -29 -24    1.04   19.41
   0 -29 -25   20.27   19.94
   0 -29 -26    1.56   28.79
   0 -29 -27   31.42   40.11
   0 -29 -28   98.54   66.06
   0 -29 -29  -23.72   45.58
   0 -29 -30   46.54   36.97
   0 -29 -31   69.76   84.95
   0 -29 -32  126.31   72.47
   0 -29 -33  144.60   73.05
   0  29  34   77.53   44.82
   0 -29 -34   71.76   56.02
   0  29  35   95.30   40.19
   0  29  35    8.70   20.95
   0  29  36   61.99   33.11
   0  29  36   78.30   38.82
   0  29  37   55.65   32.02
   0  29  37   61.54   42.06
   0  29  38   71.79   37.10
   0  29  39   47.19   39.70
   0 -30   8  -36.39   42.48
   0 -30   7  -29.95   38.24
   0 -30   6   75.69   60.36
   0 -30   5   64.41   55.33
   0 -30   4    1.30    7.80
   0 -30   3  -10.46   21.34
   0 -30   2   24.00   46.43
   0 -30   1    0.21   28.59
   0 -30   0   57.60   57.38
   0 -30  -1   41.87   54.59
   0 -30  -2  -35.17   42.52
   0 -30  -3   53.16   46.32
   0 -30  -4  -26.42   45.23
   0 -30  -5   24.44   18.91
   0 -30  -6  -80.38   58.19
   0 -30  -7   75.78   68.90
   0 -30  -8   34.64   51.76
   0 -30  -9    6.81   39.16
   0 -30 -10   30.30   35.54
   0 -30 -11    1.31   16.34
   0 -30 -12  -10.28   13.79
   0 -30 -13    0.93   15.04
   0 -30 -14   14.65   19.91
   0 -30 -15  -37.71   28.06
   0 -30 -16   21.58   16.54
   0 -30 -17   -5.15   27.25
   0 -30 -18    3.86   14.84
   0 -30 -19   14.08   31.77
   0 -30 -20  -16.20    6.57
   0 -30 -21   10.17   36.79
   0 -30 -22   49.38   44.12
   0 -30 -23   -6.35   23.32
   0 -30 -24  -11.30   39.35
   0 -30 -25  -18.06   33.66
   0 -30 -26  -30.47   41.27
   0 -30 -27   16.06   40.29
   0 -30 -28   23.56   38.95
   0 -30 -29   43.34   41.42
   0 -30 -30  115.86   71.06
   0 -30 -31    7.36   27.74
   0 -30 -32   41.11   40.02
   0 -30 -33   18.26   26.97
   0 -30 -34   55.36   46.97
   0  30  35   50.98   38.63
   0  30  36   76.95   50.80
   0 -31   4   72.65   47.56
   0 -31   3  -64.96   56.35
   0 -31   2   40.04   39.72
   0 -31   1   22.01   24.89
   0 -31   0  -35.21   40.75
   0 -31  -1   74.99   56.97
   0 -31  -2   61.08   65.77
   0 -31  -3   44.25   67.09
   0 -31  -4   30.29   52.87
   0 -31  -5  -16.77   27.45
   0 -31  -6 -118.13   72.47
   0 -31  -7  -63.88   53.04
   0 -31  -8   34.20   24.81
   0 -31  -9   -4.00   37.97
   0 -31 -10   66.85   58.97
   0 -31 -11  106.45   83.14
   0 -31 -12  101.99   79.93
   0 -31 -13   27.74   43.20
   0 -31 -14  -20.79   29.76
   0 -31 -15  -13.87   24.25
   0 -31 -16   41.30   51.02
   0 -31 -17   25.70   35.60
   0 -31 -18   -6.60   15.66
   0 -31 -19  -23.35   17.52
   0 -31 -20   46.84   38.46
   0 -31 -21  -23.36    6.31
   0 -31 -22   23.35   17.82
   0 -31 -23   14.73   47.87
   0 -31 -24   37.50   42.62
   0 -31 -25  -16.51   44.94
   0 -31 -26   21.89   29.90
   0 -31 -27   14.96   24.92
   0 -31 -28   33.18   50.31
   0 -31 -29  -22.47   49.95
   0 -31 -30   13.66   40.78
   0 -31 -31   70.86   63.32
   0 -31 -32   50.29   62.52
   0 -31 -33   11.59   47.88
   0 -31 -34    1.74    8.02
   0 -31 -35   27.85   18.17
   0  31  35   -1.26    6.16
   0 -32   0  -36.50   42.59
   0 -32  -1   42.96   68.07
   0 -32  -2   15.30   57.84
   0 -32  -3   22.97   33.32
   0 -32  -4  -34.90   52.84
   0 -32  -5  -42.16   44.68
   0 -32  -6  -38.72   48.09
   0 -32  -7   47.84   45.88
   0 -32  -8   44.54   45.37
   0 -32  -9  -19.07   43.02
   0 -32 -10  126.05   75.65
   0 -32 -11    7.34   29.79
   0 -32 -12   33.19   38.76
   0 -32 -13   26.66   34.70
   0 -32 -14  -34.59   41.93
   0 -32 -15   15.88   26.64
   0 -32 -16    7.40   23.84
   0 -32 -17   52.81   56.43
   0 -32 -18   12.69   51.23
   0 -32 -19   59.22   51.27
   0 -32 -20  -16.19    5.16
   0 -32 -21  -17.76   27.86
   0 -32 -22  -44.90   11.08
   0 -32 -23  -57.21   49.94
   0 -32 -24   31.02   36.76
   0 -32 -25  -71.10   55.73
   0 -32 -26  -10.30   47.22
   0 -32 -27  -30.05   36.18
   0 -32 -28  171.48  100.68
   0 -32 -29  229.65   99.93
   0 -32 -30   57.32   49.96
   0 -32 -31   24.87   32.92
   0 -32 -32   23.31   31.91
   0 -32 -33  107.36   88.23
   0 -32 -34   31.74   37.16
   0 -32 -35   23.88   32.23
   0 -33  -5   42.64   46.73
   0 -33  -6    4.57   72.64
   0 -33  -7   20.60   28.65
   0 -33  -8   65.68   58.45
   0 -33  -9  -28.72   37.35
   0 -33 -10  109.13   74.15
   0 -33 -11   22.42   42.59
   0 -33 -12  -11.49   35.30
   0 -33 -13  -11.87   24.20
   0 -33 -14   39.56   47.26
   0 -33 -15   -8.70   51.10
   0 -33 -16   91.51   68.95
   0 -33 -17   -2.60   21.14
   0 -33 -18   55.91   46.87
   0 -33 -19    3.00   39.00
   0 -33 -20   46.50   62.10
   0 -33 -21   21.69   33.67
   0 -33 -22   -1.91    9.35
   0 -33 -23  -25.23   36.75
   0 -33 -24  -63.37   53.85
   0 -33 -25  -62.25   53.43
   0 -33 -26   60.08   45.51
   0 -33 -27  -69.90   56.51
   0 -33 -28   -5.08   62.38
   0 -33 -29  -18.61   29.12
   0 -33 -30   15.25   45.03
   0 -33 -31  -29.04   42.75
   0 -33 -32   -1.91   63.40
   0 -34 -14  -51.48   50.67
   0 -34 -15   -4.37   34.65
   0 -34 -16   87.76   76.34
   0 -34 -17  -60.07   69.60
   0 -34 -18  -13.65   32.06
   0 -34 -19   61.44   54.74
   0 -34 -20   39.32   67.32
   0 -34 -21   58.20   65.77
   0 -34 -22  -19.00   48.68
   0 -34 -23  -77.87   61.21
   0 -34 -24  -49.27   48.65
   0 -34 -25 -135.50   80.66
   1 -34 -31  114.82   85.00
   1 -34 -30  -23.44   32.88
   1 -34 -29   68.99   56.50
   1 -34 -28  -83.06   62.11
   1 -34 -27  -14.54   26.03
   1 -34 -26   75.41   59.45
   1 -34 -25   26.39   23.29
   1 -34 -24  -76.91   60.14
   1 -34 -23    1.31    7.86
   1 -34 -22  -58.15   52.42
   1 -34 -21   23.81   35.89
   1 -34 -20    2.44   10.79
   1 -34 -19   27.45   41.18
   1 -34 -18  -50.37   49.42
   1 -34 -17   42.17   56.10
   1 -34 -16  107.41  112.71
   1 -34 -15   45.05   52.31
   1 -34 -14   -8.24   20.17
   1 -34 -13    4.14   32.74
   1 -34 -12  -33.75   52.39
   1 -34 -11   29.06   43.47
   1 -33 -35  -66.65   53.77
   1 -33 -34  -18.07   28.04
   1 -33 -33   24.88   34.58
   1 -33 -32   -5.94   35.61
   1 -33 -31    3.07   11.62
   1 -33 -30   47.94   45.95
   1 -33 -29  -31.36   37.19
   1 -33 -28  -54.06   48.91
   1 -33 -27 -107.18   68.97
   1 -33 -26   74.10   49.64
   1 -33 -25  -45.95   66.65
   1 -33 -24   -7.46   43.06
   1 -33 -23  -87.71   62.64
   1 -33 -22  -33.71   38.91
   1 -33 -21   -7.31   54.32
   1 -33 -20 -158.65   84.85
   1 -33 -19   14.38   25.63
   1 -33 -18  -44.90   45.43
   1 -33 -17  -10.25   49.85
   1 -33 -16  -55.80   50.88
   1 -33 -15  -65.62   55.24
   1 -33 -14   15.15   26.63
   1 -33 -13   55.94   51.91
   1 -33 -12  -15.32   42.21
   1 -33 -11  -10.35   38.85
   1 -33 -10  -56.51   51.93
   1 -33  -9  -76.38   60.56
   1 -33  -8  -65.49   56.26
   1 -33  -7    8.34   67.77
   1 -33  -6    7.74   19.52
   1 -33  -5   57.09   69.03
   1 -32 -35   -4.64   13.86
   1 -32 -34  -61.55   58.81
   1 -32 -33   65.77   42.85
   1 -32 -32   46.77   25.40
   1 -32 -31  -71.97   54.96
   1 -32 -30  -48.13   44.94
   1 -32 -29  -71.70   54.87
   1 -32 -28   27.54   34.05
   1 -32 -27   30.92   36.13
   1 -32 -26   27.90   34.39
   1 -32 -25   10.61   21.21
   1 -32 -24  -39.92   61.92
   1 -32 -23    7.47   42.18
   1 -32 -22  -18.54   19.45
   1 -32 -21   33.83   33.43
   1 -32 -20   39.01   50.53
   1 -32 -19  -82.90   59.93
   1 -32 -18  -29.01   35.57
   1 -32 -17   49.14   45.32
   1 -32 -16   -6.48   51.26
   1 -32 -15  -36.04   39.86
   1 -32 -14    8.60   19.54
   1 -32 -13   54.59   49.35
   1 -32 -12   -3.51   36.86
   1 -32 -11   22.01   31.91
   1 -32 -10   -0.42    4.35
   1 -32  -9  -45.60   46.70
   1 -32  -8  -78.07   59.81
   1 -32  -7  -80.41   60.95
   1 -32  -6   24.15   42.10
   1 -32  -5   20.24   30.89
   1 -32  -4   69.81   57.61
   1 -32  -3   96.42   70.64
   1 -32  -2   51.01   66.17
   1 -32  -1   -1.58   32.95
   1 -32   0   25.41   39.99
   1 -31 -34   67.87   51.90
   1 -31 -33   91.12   60.22
   1 -31 -32    7.97   49.63
   1 -31 -31   17.07   24.67
   1 -31 -30    9.45   13.05
   1 -31 -29  -84.50   58.14
   1 -31 -28  -16.51   13.90
   1 -31 -27 -153.90   78.62
   1 -31 -26   16.40   27.95
   1 -31 -25    6.35   16.01
   1 -31 -24  -63.00   50.41
   1 -31 -23   50.48   24.20
   1 -31 -22   -1.31   20.75
   1 -31 -21   -8.62   18.70
   1 -31 -20   34.85   52.84
   1 -31 -19   10.61   35.18
   1 -31 -18   42.13   39.59
   1 -31 -17   26.21   27.16
   1 -31 -16   -4.79   12.61
   1 -31 -15   46.02   42.15
   1 -31 -14   24.54   27.00
   1 -31 -13   31.86   41.56
   1 -31 -12    8.40   31.90
   1 -31 -11   53.01   39.97
   1 -31 -10  -68.90   54.25
   1 -31  -9    8.92   30.47
   1 -31  -8  -10.59   56.22
   1 -31  -7   14.73   12.25
   1 -31  -6   33.05   32.92
   1 -31  -5   11.71   44.77
   1 -31  -4   43.13   54.21
   1 -31  -3   57.97   56.75
   1 -31  -2  -48.03   46.95
   1 -31  -1   26.12   27.12
   1 -31   0    0.43   32.64
   1 -31   1  111.81   76.98
   1 -31   2    8.88   29.76
   1 -31   3   71.43   54.52
   1 -31   4   63.91   56.10
   1 -30 -34  -88.61   57.94
   1 -30 -33   70.17   57.46
   1 -30 -32  116.23   70.34
   1 -30 -31   47.88   42.74
   1 -30 -30  -29.64   33.61
   1 -30 -29   -5.11   31.17
   1 -30 -28  -19.56   25.12
   1 -30 -27  -10.41   39.77
   1 -30 -26   36.77   37.51
   1 -30 -25  -26.37   44.51
   1 -30 -24   32.67   52.57
   1 -30 -23   71.95   59.69
   1 -30 -22  -38.90   46.58
   1 -30 -21  -66.71   50.67
   1 -30 -20   16.93   19.82
   1 -30 -19   12.92   17.74
   1 -30 -18   25.23   31.42
   1 -30 -17   40.05   62.69
   1 -30 -16  -67.69   51.58
   1 -30 -15  -43.12   35.16
   1 -30 -14   47.11   51.06
   1 -30 -13   19.82   49.51
   1 -30 -12  -18.21   36.07
   1 -30 -11  -21.82   43.36
   1 -30 -10  -35.71   17.34
   1 -30  -9   20.59   30.10
   1 -30  -8   17.55   33.72
   1 -30  -7   -7.44   36.12
   1 -30  -6    9.43   17.72
   1 -30  -5  -22.72   38.61
   1 -30  -4  -36.47   39.41
   1 -30  -3   40.77   43.76
   1 -30  -2  -12.81   20.22
   1 -30  -1    9.10   37.08
   1 -30   0   32.36   44.45
   1 -30   1   45.39   47.61
   1 -30   2   -1.05   42.83
   1 -30   3  -11.47   31.91
   1 -30   4   44.09   59.60
   1 -30   5   31.62   38.67
   1 -30   6  -19.22   21.82
   1 -30   7  -20.87   31.86
   1 -30   8  -85.59   65.13
   1 -29 -33    7.37   23.10
   1 -29 -32   62.19   57.21
   1 -29 -31  -19.66   16.02
   1 -29 -30  -20.96   27.58
   1 -29 -29   -5.02   37.05
   1 -29 -28   58.19   56.02
   1 -29 -27   -2.01    6.97
   1 -29 -26  -21.27   18.13
   1 -29 -25    7.55   35.36
   1 -29 -24  -30.35   48.41
   1 -29 -23  -43.50   54.90
   1 -29 -22  -20.91   29.48
   1 -29 -21  -25.67   41.38
   1 -29 -20   16.34   26.28
   1 -29 -19   48.33   44.72
   1 -29 -18   -6.64   10.94
   1 -29 -17  -29.82   11.24
   1 -29 -16  -67.85   62.60
   1 -29 -15  -21.27   32.99
   1 -29 -14    4.48   12.96
   1 -29 -13  -10.88    9.53
   1 -29 -12   37.15   19.67
   1 -29 -11  -20.77   14.79
   1 -29 -10  -17.15   45.16
   1 -29  -9  -10.06   36.34
   1 -29  -8   29.74   18.01
   1 -29  -7  -92.78   60.25
   1 -29  -6   -7.98    3.78
   1 -29  -5   19.22   35.62
   1 -29  -4   -3.51   33.26
   1 -29  -3  -97.14   62.83
   1 -29  -2  -25.33   30.29
   1 -29  -1   86.94   39.75
   1 -29   0   30.94   33.14
   1 -29   1   -2.54   18.93
   1 -29   2   -0.40   33.06
   1 -29   3   25.28   33.21
   1 -29   4   -7.73   10.39
   1 -29   5  -85.95   62.03
   1 -29   6   33.41   24.96
   1 -29   7  -13.08   33.28
   1 -29   8   11.99   62.58
   1 -29   9   69.52   57.41
   1 -29  10  -16.19   42.27
   1 -29  11   17.16   29.17
  -1  28  44   64.53   40.41
  -1  28  43   24.25   24.36
  -1  28  42   68.45   40.23
  -1  28  41   58.47   37.82
  -1  28  40   -2.48   28.79
  -1  28  39    4.18    9.45
  -1  28  38   63.77   32.01
  -1  28  37  -26.79   14.97
  -1  28  36   20.29   19.71
  -1  28  35   41.07   27.48
  -1  28  34   14.91   13.74
  -1  28  34   -0.92   36.23
   1 -28 -33  -30.15   35.97
  -1  28  33  -56.08   30.88
   1 -28 -32  -17.69   51.48
  -1  28  32    7.66   17.82
   1 -28 -31  -31.45   46.69
  -1  28  31  -34.77   33.33
   1 -28 -30  -32.39   34.76
  -1  28  30  -11.05   24.18
  -1  28  29   -9.63   11.80
   1 -28 -29  -23.06    3.31
  -1  28  28  -11.24   21.60
   1 -28 -28  -33.03   33.73
  -1  28  27  -22.39   17.16
   1 -28 -27    5.56   29.94
   1 -28 -26   20.16   26.36
  -1  28  26  -58.85   27.10
   1 -28 -25   63.78   46.23
  -1  28  25  -23.17   22.57
   1 -28 -24   -4.13   16.71
  -1  28  24   -6.03    8.20
  -1  28  23   -8.19    9.23
   1 -28 -23  -16.30   23.68
   1 -28 -22    5.86   19.96
  -1  28  22   20.46   14.08
  -1  28  21   -7.62    8.26
   1 -28 -21   -0.48   19.14
   1 -28 -20  -34.86   28.27
   1 -28 -19   12.15    6.24
   1 -28 -18   31.82   36.96
   1 -28 -17  -74.46   51.06
   1 -28 -16   38.70   32.27
   1 -28 -15  127.35   72.90
   1 -28 -14   30.23   60.69
   1 -28 -13   20.52   38.47
   1 -28 -12  -37.32   43.01
   1 -28 -11   -2.46   15.12
   1 -28 -10  -25.08   40.40
   1 -28  -9   -6.49   15.14
   1 -28  -8   29.58   44.66
   1 -28  -7   24.76   45.47
   1 -28  -6  -31.64   18.03
   1 -28  -5   44.79   52.61
   1 -28  -4   35.01   37.96
   1 -28  -3   34.72   37.51
   1 -28  -2   56.45   38.72
   1 -28  -1   22.53   47.58
   1 -28   0   46.51   44.31
   1 -28   1  -27.70   24.83
   1 -28   2  -42.44   40.83
   1 -28   3  -45.31   42.42
   1 -28   4  -58.77   49.56
   1 -28   5  -27.41   15.82
   1 -28   6  -42.96   44.69
   1 -28   7  -17.66   52.76
   1 -28   8  -68.83   55.51
   1 -28   9  -53.88   49.53
   1 -28  10   61.66   59.98
   1 -28  11   60.55   72.20
   1 -28  12   -8.18   15.95
   1 -28  13   68.06   63.28
   1 -28  14   32.28   40.01
  -1  27  46   -9.92   38.21
  -1  27  45   10.45   40.69
  -1  27  44   18.45   29.43
  -1  27  43   11.92   17.04
  -1  27  42   52.09   41.27
  -1  27  41  106.26   48.83
  -1  27  40   64.01   37.48
  -1  27  39   32.18   31.56
  -1  27  38   15.45   24.52
  -1  27  37   30.74   24.66
  -1  27  36    0.71   12.02
  -1  27  35    1.00   10.72
  -1  27  35   42.89   33.23
  -1  27  34    5.54   22.40
  -1  27  34   42.14   28.42
  -1  27  33   30.37   39.74
  -1  27  33  -24.23   14.44
  -1  27  32   57.34   25.18
   1 -27 -32    2.28    8.65
   1 -27 -31    1.97   20.22
  -1  27  31  -27.56   20.81
   1 -27 -30   14.88   30.66
  -1  27  30  -26.79   22.08
  -1  27  29  -13.50   20.31
   1 -27 -29   -1.66   13.00
  -1  27  28  -22.25   24.60
   1 -27 -28   14.92   29.12
   1 -27 -27  -14.00   21.40
  -1  27  27  -52.14   26.21
  -1  27  26  -28.43   21.39
   1 -27 -26    0.75   15.69
   1 -27 -25   14.15   14.04
  -1  27  25   21.72    1.82
   1 -27 -24   25.38   31.79
  -1  27  24  -17.51   24.42
  -1  27  23  -59.35   25.27
   1 -27 -23  -25.81   30.27
   1 -27 -22   -7.78   10.59
  -1  27  22  -25.59   16.06
   1 -27 -21   26.81   29.15
  -1  27  21  -10.38    9.86
  -1  27  20   11.19    9.86
   1 -27 -20    6.91   42.94
  -1  27  19    1.79    8.88
   1 -27 -19   -9.20   35.22
  -1  27  18   -1.43    1.47
   1 -27 -18  -28.95   39.97
  -1  27  17    0.53    1.84
   1 -27 -17   46.25   29.95
  -1  27  16    4.08    4.67
   1 -27 -16  -64.75   47.13
  -1  27  15   -1.96    2.88
   1 -27 -15  -22.42   27.02
  -1  27  14    6.17    2.41
   1 -27 -14   49.01   47.44
   1 -27 -13   34.99   39.90
   1 -27 -12   -4.15   27.24
   1 -27 -11  -12.05   35.79
   1 -27 -10  -24.37   41.26
   1 -27  -9  -42.60   46.04
   1 -27  -8  -22.01   45.71
   1 -27  -7   28.85   34.92
   1 -27  -6  -18.98   19.45
   1 -27  -5    1.79   10.72
   1 -27  -4  -10.17   28.47
   1 -27  -3   22.55   15.87
   1 -27  -2    0.17   26.45
   1 -27  -1  119.17   85.27
   1 -27   0   -3.09   34.42
   1 -27   1   10.61   34.76
   1 -27   2   -9.53    8.64
   1 -27   3   20.20    8.75
   1 -27   4   -2.00   29.47
   1 -27   5  -24.36   42.70
   1 -27   6  -28.33   42.64
   1 -27   7   -5.18   38.08
   1 -27   8  -26.35   33.45
   1 -27   9    0.20   15.22
   1 -27  10   14.55   20.65
   1 -27  11   -6.16   38.54
   1 -27  12   31.76   42.46
   1 -27  13    3.62   19.35
   1 -27  14    1.52   33.90
   1 -27  15   64.90   51.31
   1 -27  16   10.99   42.43
  -1  26  46   24.67   25.65
  -1  26  45   27.96   26.87
  -1  26  44   96.86   49.22
  -1  26  43   21.41   36.14
  -1  26  42   49.22   33.94
  -1  26  41   -3.47   10.69
  -1  26  40   12.68   35.77
  -1  26  39   45.31   30.91
  -1  26  38  -21.79   21.14
  -1  26  37   62.31   34.95
  -1  26  36    0.86   22.64
  -1  26  36   16.32   17.59
  -1  26  35   37.38   26.11
  -1  26  35    8.06   13.77
  -1  26  34  -15.83    9.04
  -1  26  34   43.53   34.19
  -1  26  33   11.97   17.23
  -1  26  33  -19.37   17.51
   1 -26 -32   28.59    7.05
  -1  26  32   37.36   24.63
  -1  26  31   24.20   25.44
   1 -26 -31   -7.63   28.16
  -1  26  30  127.96   43.56
   1 -26 -30  -45.68   37.81
  -1  26  29   32.90   23.86
   1 -26 -29  -26.04   50.40
  -1  26  28  -21.12   13.35
   1 -26 -28  -35.94   33.45
  -1  26  27  -65.73   29.45
   1 -26 -27   -2.28   25.34
   1 -26 -26   34.22   39.40
  -1  26  26  -16.08   16.44
  -1  26  25   -7.09   15.16
   1 -26 -25    0.85    5.94
   1 -26 -24   15.23    6.30
  -1  26  24  -15.06   15.68
  -1  26  23   11.74    5.63
   1 -26 -23  -27.51   30.11
  -1  26  22   -2.43   15.15
   1 -26 -22  -74.37   47.87
  -1  26  21  -19.34   20.24
   1 -26 -21   33.53   40.88
  -1  26  20  -15.31   14.89
   1 -26 -20    3.40   18.71
  -1  26  19  -14.30   10.92
   1 -26 -19   18.50    6.97
  -1  26  18    5.14    5.83
   1 -26 -18  -51.29   50.91
  -1  26  17    2.72    2.79
   1 -26 -17  -22.00   26.18
   1 -26 -16  -12.88   19.72
  -1  26  16   -9.46    7.64
  -1  26  15    1.57    5.84
   1 -26 -15    4.02   22.55
   1 -26 -14   55.79   42.91
  -1  26  14    0.60    4.24
   1 -26 -13   31.63   46.11
  -1  26  13    1.94    1.16
   1 -26 -12  -12.00   26.26
   1 -26 -11  -67.59   42.96
   1 -26 -10   -2.19   26.95
   1 -26  -9  -31.98   44.21
   1 -26  -8  -14.28   32.68
   1 -26  -7   38.40   30.63
   1 -26  -6  -17.52   44.42
   1 -26  -5  -13.44   27.08
   1 -26  -4   18.23   17.98
   1 -26  -3    2.81   19.00
   1 -26  -2   26.03   36.42
   1 -26  -1   26.52   18.58
   1 -26   0   -5.17   28.07
   1 -26   1   26.07   30.93
   1 -26   2  -27.08   26.88
   1 -26   3   -9.31   31.54
   1 -26   4   -3.46   13.26
   1 -26   5   13.34   23.19
   1 -26   6  -41.01   40.02
   1 -26   7   20.32   18.17
   1 -26   8    3.88   34.46
   1 -26   9   42.38   71.95
   1 -26  10   96.28   70.02
   1 -26  11  -23.52   31.42
   1 -26  12   -9.09   45.61
   1 -26  13  -19.34   47.72
   1 -26  14    6.55   48.84
   1 -26  15    5.83   25.50
   1 -26  16   33.81   18.00
   1 -26  17   32.75   31.47
   1 -26  18 -110.76   72.95
   1 -26  19  -32.68   48.65
  -1  25  46   73.49   44.20
  -1  25  45   98.83   50.45
  -1  25  44   51.97   36.00
  -1  25  43   97.81   48.58
  -1  25  42  110.02   50.68
  -1  25  41   68.79   39.40
  -1  25  40   37.19   28.48
  -1  25  39   23.98   22.46
  -1  25  38   38.35   27.91
  -1  25  37   74.09   38.09
  -1  25  37   -7.67   28.24
  -1  25  36   -2.18    6.41
  -1  25  36    3.73   12.10
  -1  25  35   14.27   16.10
  -1  25  35  -25.06   23.69
  -1  25  34   12.68   22.56
  -1  25  34  -12.02   26.07
  -1  25  33   40.54   26.17
  -1  25  33   35.17   31.87
  -1  25  32    5.91   27.72
  -1  25  32   26.40   20.63
   1 -25 -31   37.81   24.48
  -1  25  31   11.09   22.88
  -1  25  30   25.71   19.61
   1 -25 -30   -4.79   28.87
   1 -25 -29   -3.83   42.49
  -1  25  29   29.00   20.64
  -1  25  28   37.46   17.52
   1 -25 -28    2.72   37.71
   1 -25 -27   20.17   25.65
  -1  25  27   40.16   25.73
   1 -25 -26   64.53   46.81
  -1  25  26  -22.71   21.44
  -1  25  25   -7.59   12.69
   1 -25 -25    1.89   27.20
  -1  25  24   32.54   19.56
   1 -25 -24   15.37   17.46
  -1  25  23  -12.60   20.49
   1 -25 -23   49.42   50.09
  -1  25  22   -1.44   10.75
   1 -25 -22   27.28   36.63
  -1  25  21  -64.49   25.24
   1 -25 -21   -3.47   15.01
  -1  25  20  -57.58   23.16
   1 -25 -20    3.07    9.86
   1 -25 -19   -4.16   23.77
  -1  25  19   -0.96   16.17
   1 -25 -18  -20.31   17.44
  -1  25  18  -15.50    8.45
  -1  25  17   -4.20    6.88
   1 -25 -17   14.82   24.55
   1 -25 -16  -21.68   37.71
  -1  25  16    0.34    3.57
   1 -25 -15  -27.41   39.61
  -1  25  15   -1.53    3.44
   1 -25 -14   12.71   24.47
  -1  25  14   -2.78    3.75
  -1  25  13   -2.20    2.03
  -1  25  13   18.27   21.25
   1 -25 -13  -19.95   16.79
  -1  25  12   -4.91    9.60
   1 -25 -12  -36.83   36.22
  -1  25  12   -3.92    3.45
  -1  25  11   -9.74   12.17
   1 -25 -11   55.30   43.61
   1 -25 -10    8.92   24.09
   1 -25  -9   13.30   36.48
   1 -25  -8   10.76   25.06
   1 -25  -7    1.97   14.71
   1 -25  -6   24.00   19.01
   1 -25  -5    5.60   21.32
   1 -25  -4   14.79    8.84
   1 -25  -3    9.54   24.35
   1 -25  -2    4.74   21.36
   1 -25  -1  -12.16   15.53
   1 -25   0  -16.43   25.74
   1 -25   1  -13.26   41.51
   1 -25   2  -28.29   50.36
   1 -25   3    5.13    6.27
   1 -25   4  -10.92   28.29
   1 -25   5   -4.63   18.14
   1 -25   6  -93.31   58.57
   1 -25   7  -39.75   46.46
   1 -25   8    0.17   27.58
   1 -25   9   27.99   48.39
   1 -25  10   18.72   22.24
   1 -25  11   -9.54   19.54
   1 -25  12    1.86   33.03
   1 -25  13  -16.32   22.75
   1 -25  14   72.63   59.46
   1 -25  15   65.59   48.76
   1 -25  16  -26.12   33.78
   1 -25  17    2.05   47.56
   1 -25  18  -18.61   49.97
   1 -25  19    1.07    7.04
   1 -25  20    2.18   39.55
   1 -25  21  -47.23   47.76
  -1  24  47   36.38   60.49
  -1  24  46   24.92   40.84
  -1  24  45   51.58   36.39
  -1  24  44   -1.85    6.78
  -1  24  43  -13.63   17.58
  -1  24  42   21.48   44.39
  -1  24  41   47.66   32.76
  -1  24  40   39.88   34.46
  -1  24  39   -7.29   20.36
  -1  24  38   -3.88    6.02
  -1  24  38    8.53   28.53
  -1  24  37   11.66   24.55
  -1  24  37  -27.66   24.09
  -1  24  36   18.95   34.79
  -1  24  36    7.40   14.56
  -1  24  35  -10.57    3.60
  -1  24  35   27.53   26.10
  -1  24  34   -3.18    8.27
  -1  24  34   10.54   17.13
  -1  24  33    1.58   18.46
  -1  24  33   36.44   22.45
  -1  24  32    9.22   22.80
  -1  24  32   19.83   19.79
  -1  24  31   18.67   23.73
   1 -24 -31  -26.19   50.52
   1 -24 -30   -3.12   17.45
  -1  24  30    7.31   21.38
   1 -24 -29   28.52   26.44
  -1  24  29   -3.14   13.70
   1 -24 -28  -97.70   52.45
  -1  24  28   10.92    9.07
   1 -24 -27    4.11   31.62
  -1  24  27  -12.41   14.95
   1 -24 -26   -2.56    9.44
  -1  24  26   20.15   18.89
   1 -24 -25   -8.67   29.84
  -1  24  25    3.07    1.40
   1 -24 -24   10.19   19.00
  -1  24  24   -8.44   15.28
  -1  24  23   -0.05   15.12
   1 -24 -23  -10.78   28.04
   1 -24 -22  -15.81   21.47
  -1  24  22    4.57    7.86
  -1  24  22   -5.67   30.86
   1 -24 -21  -11.46   27.74
  -1  24  21    4.64    4.25
  -1  24  21  -39.39   28.85
  -1  24  20    2.62   16.67
  -1  24  20  -35.25   23.73
   1 -24 -20  -21.90   29.47
   1 -24 -19   -5.42   26.50
  -1  24  19   -5.67   17.79
  -1  24  19   -9.40   19.13
  -1  24  18    9.24    7.79
  -1  24  18  -10.33    9.26
   1 -24 -18  -16.22   18.45
   1 -24 -17  -33.06   30.26
  -1  24  17   11.87   10.16
  -1  24  17    9.56    3.92
   1 -24 -16    2.66    8.58
  -1  24  16  -17.21   23.22
  -1  24  16    9.40   10.54
   1 -24 -15   -6.22   26.53
  -1  24  15   47.12   31.62
  -1  24  15   21.64   13.71
   1 -24 -14  -13.08   15.14
  -1  24  14   21.30   11.66
  -1  24  14    8.42    7.80
   1 -24 -13   -1.27   10.99
  -1  24  13   -3.83    3.60
  -1  24  13    0.65   12.42
  -1  24  12   11.15    7.38
  -1  24  12  -15.51   21.31
  -1  24  12   -7.77   10.35
   1 -24 -12    4.85   11.63
   1 -24 -11   13.29   30.72
  -1  24  11   15.87   17.38
  -1  24  11   -3.27    4.25
  -1  24  10  -14.28   18.18
   1 -24 -10  -14.30   23.94
   1 -24  -9   10.27   10.71
  -1  24   9    3.67   18.98
  -1  24   8  -16.98   27.21
   1 -24  -8  -13.48   12.69
  -1  24   7   -5.70    4.48
   1 -24  -7   17.83   22.36
  -1  24   6  -24.85   26.08
   1 -24  -6  -16.91   23.31
   1 -24  -5   16.84   10.16
   1 -24  -4    2.45    9.86
   1 -24  -3  -22.02   29.99
   1 -24  -2   19.93   30.71
   1 -24  -1   -4.23   21.87
   1 -24   0  -19.56   42.08
   1 -24   1  -20.67   38.52
   1 -24   2  -33.14   37.87
   1 -24   3  -14.32   21.72
   1 -24   4  -31.44   34.61
   1 -24   5   -4.37   23.96
   1 -24   6  -21.55   39.96
   1 -24   7   -4.19   11.67
   1 -24   8   12.16   30.13
   1 -24   9   -1.50   31.10
   1 -24  10   -7.80   30.27
   1 -24  11  -22.61   40.94
   1 -24  12   -8.09   18.56
   1 -24  13   68.80   52.98
   1 -24  14  -12.42   22.40
   1 -24  15    1.87   29.02
   1 -24  16  -40.87   45.58
   1 -24  17  -62.18   51.20
   1 -24  18   20.99   25.30
   1 -24  19   15.34   11.53
   1 -24  20   25.19   35.76
   1 -24  21   29.80   36.97
   1 -24  22   18.98   29.80
   1 -24  23   43.93   58.78
  -1  23  47   28.47   40.43
  -1  23  46   49.68   36.20
  -1  23  45   66.60   47.42
  -1  23  44   33.19   28.66
  -1  23  43   26.54   42.26
  -1  23  42   28.99   26.58
  -1  23  41   80.80   44.98
  -1  23  40   -0.80    4.17
  -1  23  39   -9.97   32.16
  -1  23  39   49.12   45.95
  -1  23  38   -6.25   14.27
  -1  23  38    7.56    6.45
  -1  23  37   25.61   26.86
  -1  23  37   26.00   31.29
  -1  23  36   21.97   30.87
  -1  23  36   23.41   37.72
  -1  23  35   -0.25   22.59
  -1  23  35   -6.42   16.09
  -1  23  34   -3.37   16.98
  -1  23  34    6.60   26.31
  -1  23  33   15.75   27.61
  -1  23  33   -2.95   17.10
  -1  23  32   -3.87   10.31
  -1  23  32   21.74   27.23
  -1  23  31   -7.96   10.24
  -1  23  31   -1.64    3.31
   1 -23 -30   13.94   31.17
  -1  23  30   37.23   23.39
  -1  23  29   19.66   15.86
   1 -23 -29    7.50   24.75
  -1  23  28   17.88   19.97
   1 -23 -28   -7.36   23.76
  -1  23  28   15.69   14.87
  -1  23  27    8.48    4.99
   1 -23 -27  -14.27   13.23
  -1  23  27   -8.60    3.35
   1 -23 -26   19.74   31.95
  -1  23  26   12.82   16.45
  -1  23  26   27.41    9.57
  -1  23  25  -24.47   22.88
   1 -23 -25   14.84   23.37
  -1  23  25   17.23   13.47
  -1  23  24   12.47   12.80
   1 -23 -24    5.41    7.11
  -1  23  24  -17.00   13.31
   1 -23 -23   24.59   26.82
  -1  23  23   20.85   17.88
  -1  23  23  -12.01   18.26
  -1  23  22    9.83    9.58
  -1  23  22  -23.65    7.30
   1 -23 -22  -17.17   15.06
  -1  23  21  -19.91   18.18
   1 -23 -21    2.02   15.09
  -1  23  21    5.65   19.15
  -1  23  20   -2.79    6.84
  -1  23  20  -14.37   18.63
  -1  23  19    3.21    8.65
  -1  23  19   18.10   14.23
   1 -23 -19  -13.05   30.53
  -1  23  18    0.46   10.71
   1 -23 -18    1.19   25.52
  -1  23  18  -17.79   20.14
  -1  23  17    0.81   16.68
   1 -23 -17  -22.25   25.68
  -1  23  17  -16.87   16.85
  -1  23  16   -0.81   11.85
  -1  23  16   -6.70   13.47
   1 -23 -16   21.03   20.57
   1 -23 -15  -13.92   21.49
  -1  23  15   -2.68    5.82
  -1  23  15    0.98   12.71
  -1  23  14  -37.14   26.70
  -1  23  14   -2.06    6.86
  -1  23  13  -28.38   27.36
  -1  23  13    1.52    3.74
   1 -23 -13  -17.56   26.16
   1 -23 -12   18.30   16.31
  -1  23  12   15.10    9.79
  -1  23  12    6.67   13.34
   1 -23 -11   -7.19   31.71
  -1  23  11  -32.75   24.95
  -1  23  11    7.74    6.35
   1 -23 -10   -1.93   25.62
  -1  23  10   -5.67    3.10
  -1  23  10   -8.94    4.76
  -1  23  10   -6.36    6.74
   1 -23  -9   17.31   28.23
  -1  23   9   -4.16    8.44
  -1  23   9   16.90   31.29
  -1  23   8   27.23   30.64
  -1  23   8    9.84   22.78
   1 -23  -8   -4.66    6.79
  -1  23   7   -2.31    6.00
   1 -23  -7   33.71   35.15
  -1  23   7   13.62   24.28
  -1  23   6   36.63   32.97
   1 -23  -6  -17.23   10.45
  -1  23   6   35.94   24.44
   1 -23  -5   23.95   35.54
  -1  23   5    4.98   16.00
   1 -23  -4   19.01   30.96
  -1  23   4   19.69   25.20
  -1  23   3   50.17   33.42
   1 -23  -3   17.40   20.72
   1 -23  -2    9.92    4.73
  -1  23   2    7.65    7.55
   1 -23  -1  -24.43   34.90
   1 -23   0  -19.25   30.80
   1 -23   1  -22.95   31.43
   1 -23   2  -71.48   46.74
   1 -23   3   -3.69   26.71
   1 -23   4    7.21   12.80
   1 -23   5   47.35   38.85
   1 -23   6  -28.49   34.95
   1 -23   7  -24.10   32.94
   1 -23   8   24.63   28.79
   1 -23   9  -60.46   45.49
   1 -23  10   -3.52   15.13
   1 -23  11   23.15   41.39
   1 -23  12    3.15   10.68
   1 -23  13   13.00   26.51
   1 -23  14   -7.76   30.58
   1 -23  15   -5.98   33.25
   1 -23  16   10.97   21.89
   1 -23  17   24.37   26.91
   1 -23  18   18.87   39.29
   1 -23  19   48.77   58.03
   1 -23  20  135.68   79.19
   1 -23  21   32.36   41.86
   1 -23  22   47.67   38.73
   1 -23  23    3.55   22.60
   1 -23  24   12.41    7.72
   1 -23  25  149.30   75.36
  -1  22  47   54.71   38.47
  -1  22  46  -10.59   17.69
  -1  22  45   59.13   48.18
  -1  22  44    9.27   51.67
  -1  22  43   45.92   36.07
  -1  22  42   45.13   34.63
  -1  22  41   30.69   44.68
  -1  22  40  111.90   49.18
  -1  22  39   -2.70    7.37
  -1  22  39   27.75   22.70
  -1  22  38  -17.83   23.03
  -1  22  38   57.93   44.75
  -1  22  37   -8.36   18.64
  -1  22  37   16.86    6.05
  -1  22  36   24.03   28.48
  -1  22  36  -10.08   19.33
  -1  22  35   11.39   26.14
  -1  22  35   32.15   30.34
  -1  22  34   -6.53   21.97
  -1  22  34   42.34   32.85
  -1  22  33   60.19   35.83
  -1  22  33   -9.86   16.60
  -1  22  32   47.52   35.30
  -1  22  32   23.86    8.57
  -1  22  31  -26.17   11.72
  -1  22  31    7.95   18.50
  -1  22  31   14.74   10.11
  -1  22  30   -3.30   17.64
  -1  22  30   17.65   33.96
  -1  22  30   -4.02   14.83
  -1  22  29   21.08   20.38
  -1  22  29    7.19   21.15
   1 -22 -29   13.18    4.22
  -1  22  28   25.76   20.06
  -1  22  28   28.81   22.35
   1 -22 -28    6.85   23.01
  -1  22  27    4.40   21.16
   1 -22 -27    4.05   18.43
  -1  22  27   37.84   22.76
  -1  22  26   29.67   33.19
   1 -22 -26    8.28   17.41
  -1  22  26    3.02   16.90
  -1  22  25   12.45   18.52
  -1  22  25   -5.16   10.30
   1 -22 -25  -10.50   10.93
   1 -22 -24  -17.84   20.84
  -1  22  24   17.71   22.26
  -1  22  24   18.07   11.64
  -1  22  23   -1.73    4.95
   1 -22 -23    8.84    8.54
  -1  22  23    1.95   20.52
   1 -22 -22    3.60   17.55
  -1  22  22   48.84   42.72
  -1  22  22    4.67    8.64
  -1  22  21    8.13    8.44
  -1  22  21    7.51   12.12
   1 -22 -21  -14.11   20.55
   1 -22 -20    8.48   16.82
  -1  22  20   -3.60   13.75
  -1  22  20   19.76   23.90
  -1  22  19   14.22   20.15
  -1  22  19   -7.41   13.19
   1 -22 -19   30.74   37.25
  -1  22  18   -3.58    8.90
   1 -22 -18  -17.64   15.93
  -1  22  18  -10.33   14.61
  -1  22  17  -12.52   18.28
   1 -22 -17  -12.09   17.29
  -1  22  17  -20.24   19.45
  -1  22  16  -12.18   15.21
   1 -22 -16   18.55   26.97
  -1  22  16    0.43   20.08
  -1  22  15   -0.60    6.70
  -1  22  15  -12.05   25.06
   1 -22 -15   -6.03   22.35
   1 -22 -14  -16.43   25.63
  -1  22  14    6.59    8.37
  -1  22  14   -5.23   15.05
  -1  22  13    0.05    8.50
   1 -22 -13    9.06   14.15
  -1  22  12    2.63    4.43
  -1  22  12  -14.59   21.35
   1 -22 -12   -4.92   19.88
  -1  22  11   26.16   23.26
   1 -22 -11  -19.95   28.11
  -1  22  11    1.59    3.38
  -1  22  10   -5.52   11.35
  -1  22  10   -7.75    5.84
   1 -22 -10   32.95   21.97
   1 -22  -9    9.22   12.03
  -1  22   9    2.10   13.75
  -1  22   9    3.17    3.47
  -1  22   9   25.01   26.38
  -1  22   8   14.42   24.12
   1 -22  -8    4.36    2.94
  -1  22   8   20.11   23.14
  -1  22   7    7.55   11.98
  -1  22   7    4.23   13.27
   1 -22  -7  -36.17   34.51
  -1  22   6  -18.72   31.51
  -1  22   6   14.47   18.37
   1 -22  -6   -4.32   16.58
  -1  22   5   50.24   31.15
   1 -22  -5  -13.20   14.28
   1 -22  -4  -11.57   16.84
  -1  22   4  -10.16   14.28
   1 -22  -3   16.63   20.02
  -1  22   3   33.71   26.08
  -1  22   2    5.23   12.20
   1 -22  -2    0.61   23.38
   1 -22  -1    6.21   17.06
  -1  22   1   26.10   22.13
  -1  22   0  -17.22   24.41
   1 -22   0  -43.12   41.86
  -1  22  -1    4.80   22.43
   1 -22   1   -5.93   27.58
   1 -22   2   -3.40   12.86
   1 -22   3  -17.71   29.11
   1 -22   4   18.27   27.10
   1 -22   5   46.57   22.24
   1 -22   6   -0.84   27.01
   1 -22   7  -13.37   17.98
   1 -22   8    2.46   30.06
   1 -22   9  -27.61   27.10
   1 -22  10   10.06   18.84
   1 -22  11   -4.28    2.26
   1 -22  12  -39.85   36.89
   1 -22  13   57.00   50.04
   1 -22  14  -30.18   31.45
   1 -22  15  -16.26   43.46
   1 -22  15   12.67    6.53
   1 -22  16  -24.38   12.51
   1 -22  17   35.91   32.15
   1 -22  18   -4.42   24.62
   1 -22  19  -13.70   38.30
   1 -22  20   12.74   17.02
   1 -22  21   40.69   18.10
   1 -22  22  -23.40   38.89
   1 -22  23  -68.38   54.28
   1 -22  24   20.73   37.65
   1 -22  25  -56.14   62.26
   1 -22  26   11.30   16.62
   1 -22  27   -5.69   17.35
  -1  21  47   88.45   41.64
  -1  21  46   63.43   42.22
  -1  21  45   56.80   37.93
  -1  21  44   62.74   49.73
  -1  21  43   47.57   37.17
  -1  21  42   53.43   40.98
  -1  21  41   11.62   25.24
  -1  21  40   10.43   30.05
  -1  21  40    9.31   21.11
  -1  21  39   77.69   40.21
  -1  21  39   10.93   27.76
  -1  21  38   21.12   14.73
  -1  21  38   35.36   38.43
  -1  21  37   61.70   44.59
  -1  21  37  -20.41   35.28
  -1  21  36   18.34   38.16
  -1  21  36    2.99    6.87
  -1  21  35  -10.93   13.50
  -1  21  35   31.60   31.52
  -1  21  34   62.95   33.07
  -1  21  34    6.23    6.07
  -1  21  33   -0.75   27.07
  -1  21  33   -1.31   22.17
  -1  21  33  -11.49    8.18
  -1  21  32   12.10   18.65
  -1  21  32   13.93   18.87
  -1  21  32   -3.96   10.70
  -1  21  31   -4.49   31.81
  -1  21  31   16.93   13.83
  -1  21  31    4.49   23.27
  -1  21  30   14.19   18.88
  -1  21  30    7.69    9.20
  -1  21  30   28.89   13.03
  -1  21  29   11.49   22.70
  -1  21  29  -50.78   30.61
  -1  21  29   -2.94   13.71
  -1  21  28  -14.60   24.21
  -1  21  28   11.34   18.82
   1 -21 -28  -10.79   15.26
   1 -21 -27  -11.40   29.03
  -1  21  27   60.58   25.47
  -1  21  27   33.23   25.69
   1 -21 -26  -31.39   36.46
  -1  21  26   13.39   20.08
  -1  21  26   -1.02   20.26
  -1  21  25   21.67   17.38
  -1  21  25   11.55   14.45
   1 -21 -25   -4.00   25.37
  -1  21  24  -29.08   27.30
  -1  21  24   38.48   26.73
   1 -21 -24   -4.19   11.34
  -1  21  23   23.90   19.58
  -1  21  23  -16.91   31.62
   1 -21 -23    7.26    6.12
   1 -21 -22  -14.04   15.65
  -1  21  22    3.23    8.28
  -1  21  22   -1.76    8.06
  -1  21  21    2.72    8.67
   1 -21 -21   24.39   38.22
  -1  21  21    2.08    8.55
  -1  21  20    2.74   10.61
   1 -21 -20   29.59   31.02
  -1  21  20    7.42    7.85
  -1  21  19  -13.10   10.12
   1 -21 -19   -6.28   20.31
  -1  21  19   -9.31   15.76
  -1  21  18  -13.01   18.96
  -1  21  18  -13.80    9.37
   1 -21 -18   -4.19   19.53
  -1  21  17   -6.23   13.21
  -1  21  17    3.80   13.03
   1 -21 -17   -6.50   21.84
  -1  21  16   26.39   21.47
   1 -21 -16   26.99   25.96
  -1  21  16   -7.45    9.55
   1 -21 -15  -11.28   15.23
  -1  21  15  -23.75   30.63
  -1  21  15  -22.13   18.32
  -1  21  14  -10.69   11.33
  -1  21  14   -8.75    6.79
   1 -21 -14   -2.20    5.36
  -1  21  13  -14.85   26.83
   1 -21 -13   -2.51   18.25
  -1  21  13   11.63   11.69
  -1  21  12  -20.51   26.38
  -1  21  12   11.12   11.34
   1 -21 -12  -10.46   23.17
  -1  21  11  -10.66   24.78
   1 -21 -11    9.95   13.34
  -1  21  11   -0.84    3.70
  -1  21  10   -8.70    7.55
  -1  21  10    4.35    8.47
   1 -21 -10  -37.83   37.62
  -1  21   9  -13.66   10.78
   1 -21  -9   10.31   14.68
  -1  21   9    7.17    5.26
  -1  21   8   10.26   19.82
  -1  21   8   16.84   21.95
   1 -21  -8    6.20   21.95
  -1  21   7    7.23   19.71
   1 -21  -7    7.22   13.73
  -1  21   7   45.52   34.90
  -1  21   6   -0.14    9.96
  -1  21   6    7.92   10.10
   1 -21  -6   -4.91    8.08
   1 -21  -5    8.04   21.69
  -1  21   5   11.16   19.23
  -1  21   5   12.67   14.66
   1 -21  -4  -26.70   36.40
  -1  21   4   26.24   23.22
   1 -21  -3   18.48   19.89
  -1  21   3    1.75   11.79
  -1  21   2    0.59   16.19
   1 -21  -2   13.57   15.84
   1 -21  -1  -10.47   16.16
  -1  21   1    1.13    9.57
   1 -21   0  -14.60   30.19
  -1  21   0    3.76   10.99
   1 -21   1  -13.14   20.20
  -1  21  -1  -17.15   25.25
  -1  21  -2  -23.34   25.69
   1 -21   2   14.60   14.19
   1 -21   3   -9.10   27.76
  -1  21  -3   -0.74    9.80
   1 -21   4   -1.52   14.92
  -1  21  -4    2.85   21.16
   1 -21   5  -10.71   20.04
   1 -21   6  -49.19   37.60
   1 -21   7  -20.43   33.66
   1 -21   8   -9.67   39.51
   1 -21   9   32.16   31.24
   1 -21  10    7.20   14.92
   1 -21  11   28.92   31.14
   1 -21  12   34.60   52.81
   1 -21  13   -1.17    4.79
   1 -21  13    8.18    4.70
   1 -21  14  -21.77    9.40
   1 -21  14  -29.38   35.49
   1 -21  14   -0.90    3.86
   1 -21  15   -4.01    7.79
   1 -21  15   12.02   11.07
   1 -21  16   35.50   36.14
   1 -21  16  -10.34    7.81
   1 -21  17   10.60   14.85
   1 -21  17   -1.30    1.64
   1 -21  18   13.49   36.49
   1 -21  18    2.00    5.28
   1 -21  19   17.64   12.85
   1 -21  19   57.00   41.42
   1 -21  20  -28.27   32.50
   1 -21  20   12.79    9.81
   1 -21  21   28.45   27.96
   1 -21  22   43.86   42.14
   1 -21  23   -9.80   38.73
   1 -21  24  -20.69   30.58
   1 -21  25    2.98   29.69
   1 -21  26  -36.94   47.56
   1 -21  27    4.19   26.37
   1 -21  28  -11.40   33.82
   1 -21  29  170.30   93.96
  -1  20  47   52.76   37.67
  -1  20  46   20.52   37.45
  -1  20  45   35.16   52.33
  -1  20  44   80.90   51.43
  -1  20  43  123.08   53.94
  -1  20  42    2.74   32.44
  -1  20  41   43.35   32.53
  -1  20  41    0.18   14.82
  -1  20  40   20.95   12.23
  -1  20  40   49.07   40.01
  -1  20  39   18.49   25.92
  -1  20  39   44.61   44.77
  -1  20  38   36.36   34.05
  -1  20  38    4.61   11.45
  -1  20  37   61.82   38.63
  -1  20  37   -0.69    8.95
  -1  20  36    4.93   20.97
  -1  20  36   25.45   30.23
  -1  20  35    1.43   18.67
  -1  20  35   14.03   26.98
  -1  20  35   46.82   38.33
  -1  20  34   -0.24   24.62
  -1  20  34   46.70   33.50
  -1  20  34   14.31   20.13
  -1  20  33   19.75   24.07
  -1  20  33  -27.20   24.63
  -1  20  33   31.43   29.32
  -1  20  32   21.28   26.41
  -1  20  32   12.19   25.43
  -1  20  32   24.34   24.07
  -1  20  31  -38.33   28.58
  -1  20  31    3.15   14.31
  -1  20  31   28.09   31.76
  -1  20  30    5.23   10.45
  -1  20  30   13.08   26.57
  -1  20  30  -17.05    4.36
  -1  20  29  -29.44   24.55
  -1  20  29   14.02   23.33
  -1  20  29    0.20   14.98
  -1  20  28   30.57   39.53
   1 -20 -28  -10.02   20.53
  -1  20  28   34.81   28.65
  -1  20  27   -1.91    9.56
   1 -20 -27   -2.80   21.83
  -1  20  27   40.52   26.22
  -1  20  26   16.19   23.91
  -1  20  26  -20.60   31.97
   1 -20 -26   19.11   23.71
   1 -20 -25    0.51   12.48
  -1  20  25   22.80   19.89
  -1  20  25  -10.85   17.96
  -1  20  24   -3.44   11.73
   1 -20 -24    2.53   10.39
  -1  20  24   14.03   13.01
  -1  20  23   17.36   14.10
   1 -20 -23   -8.46   10.85
  -1  20  23  -27.65   15.07
  -1  20  22   24.26   16.62
  -1  20  22   -1.26   23.31
   1 -20 -22   13.03   22.59
  -1  20  21   14.58   14.57
   1 -20 -21   -1.59   16.47
  -1  20  21    1.24    2.71
  -1  20  20    5.35    8.63
  -1  20  20   -5.39   11.22
   1 -20 -20   -1.09   19.99
  -1  20  19    3.58    6.62
  -1  20  19  -16.00   15.33
   1 -20 -19  -24.17   24.59
  -1  20  18  -23.45   21.97
  -1  20  18    4.07    8.88
  -1  20  17  -10.96   13.74
   1 -20 -17  -24.37   24.82
  -1  20  17  -13.57   15.07
  -1  20  16  -23.85   16.84
  -1  20  16    4.05    6.97
   1 -20 -16   31.76   22.90
  -1  20  15   -1.90   10.43
  -1  20  15  -10.52   10.87
   1 -20 -15  -10.66   18.14
   1 -20 -14    4.40    5.61
  -1  20  14   10.86   13.98
  -1  20  14  -28.53   16.53
  -1  20  13   15.68   10.59
   1 -20 -13   10.34   15.76
  -1  20  13  -14.12   13.48
  -1  20  12    7.68    8.26
  -1  20  12   -6.86   12.23
   1 -20 -12   -6.05   11.28
  -1  20  11  -12.35   18.43
   1 -20 -11   19.23   24.02
  -1  20  11   -2.91    3.04
   1 -20 -10   14.34    8.97
  -1  20  10   -6.80   20.55
  -1  20  10    1.65    4.78
  -1  20   9    5.50    5.23
  -1  20   9   12.13   16.77
   1 -20  -9  -22.39   31.13
  -1  20   8  -12.28   14.73
   1 -20  -8   16.05   26.25
  -1  20   8    6.27    5.27
  -1  20   8   -9.66   11.96
  -1  20   7   24.82   24.74
   1 -20  -7   -3.72   20.52
  -1  20   7   10.76   22.69
  -1  20   6    4.35   12.16
   1 -20  -6   21.40   28.43
  -1  20   6   -2.30   11.98
   1 -20  -5   33.20   38.80
  -1  20   5   15.95   22.76
  -1  20   5   14.53   23.26
   1 -20  -4   25.22   26.36
  -1  20   4   22.45   23.64
  -1  20   4   13.62   17.31
   1 -20  -3  -10.92   17.47
  -1  20   3   21.92   24.63
   1 -20  -2   32.17   29.49
  -1  20   2    0.91   14.92
  -1  20   1    9.45   13.69
   1 -20  -1    0.44    9.83
  -1  20   0   -3.56   16.03
   1 -20   0   -1.22    5.92
  -1  20  -1  -42.40   26.12
   1 -20   1   -0.11    9.89
  -1  20  -2  -17.36   25.35
   1 -20   2   51.92   32.48
   1 -20   3   22.29    3.87
  -1  20  -3   -7.36   19.16
   1 -20   4   -3.80   19.09
  -1  20  -4   -3.81    6.29
  -1  20  -5  -10.45   13.59
   1 -20   5  -12.18   18.22
   1 -20   6   11.66    2.57
  -1  20  -6   -6.94   23.15
   1 -20   7   24.98   27.74
  -1  20  -7  -57.71   32.71
   1 -20   8    3.31   22.44
   1 -20   9  -11.67   24.58
   1 -20  10    5.42   19.46
   1 -20  11   18.06   24.99
   1 -20  12    9.38   28.36
   1 -20  12   -2.95    4.70
   1 -20  12   -7.62    5.86
   1 -20  13   50.80   45.19
   1 -20  13    9.17    4.84
   1 -20  14   18.26   11.15
   1 -20  14   23.40   44.45
   1 -20  15   -2.94    9.73
   1 -20  15   -4.88    2.82
   1 -20  16  -24.19   39.06
   1 -20  16   -1.01    4.69
   1 -20  17   11.06    9.43
   1 -20  17  -22.89   31.48
   1 -20  18   25.82   16.44
   1 -20  18   19.54   17.11
   1 -20  19   26.50   17.13
   1 -20  19    3.40   27.77
   1 -20  20   59.31   27.44
   1 -20  20  -32.86   33.53
   1 -20  21   29.57   14.93
   1 -20  21   -2.90   15.33
   1 -20  22   23.15   23.06
   1 -20  22    3.15   20.19
   1 -20  23   -6.11   22.04
   1 -20  23   31.34   18.25
   1 -20  24   10.52   16.11
   1 -20  24   14.19   18.68
   1 -20  25  -26.53   37.09
   1 -20  26   10.71   22.79
   1 -20  27   -7.20   34.25
   1 -20  28   69.47   65.80
   1 -20  29   10.14   28.85
   1 -20  30    2.60   60.89
  -1  19  48   75.47   60.74
  -1  19  47   36.28   47.26
  -1  19  46   98.59   54.95
  -1  19  45   59.11   38.49
  -1  19  44   64.45   60.01
  -1  19  43   61.99   49.06
  -1  19  42   51.22   40.89
  -1  19  42   -3.48    8.20
  -1  19  41   72.89   48.53
  -1  19  41    6.27   15.38
  -1  19  40   57.71   40.06
  -1  19  40    7.40   26.20
  -1  19  39   43.46   39.99
  -1  19  39    0.86    8.59
  -1  19  38   30.66   41.31
  -1  19  38   19.49   23.02
  -1  19  37   45.81   38.53
  -1  19  37   -8.93   27.57
  -1  19  37  -37.52   29.95
  -1  19  36   36.41   44.78
  -1  19  36  -30.05   32.46
  -1  19  36   18.87   36.72
  -1  19  35   13.17   14.84
  -1  19  35    5.40   18.23
  -1  19  35   -3.26   13.72
  -1  19  34  -34.42   23.22
  -1  19  34    8.01   20.84
  -1  19  34  -16.44   19.12
  -1  19  33  -10.92   12.76
  -1  19  33    1.20    8.28
  -1  19  32   16.08    4.07
  -1  19  32   27.37    9.05
  -1  19  32   33.03   32.72
  -1  19  31   17.77   20.72
  -1  19  31   14.19   21.68
  -1  19  31   21.13   27.20
  -1  19  30    0.09    1.38
  -1  19  30   22.07   18.81
  -1  19  30  -15.71   15.47
  -1  19  29   -1.01   16.89
  -1  19  29  -15.69   17.63
  -1  19  29   32.10   25.90
  -1  19  28    0.46    3.58
  -1  19  28  -14.45   15.78
  -1  19  28   27.45   25.81
   1 -19 -27    6.58    9.53
  -1  19  27   11.08    3.66
  -1  19  27   29.33   27.27
   1 -19 -26   -7.02   18.64
  -1  19  26   10.58   21.09
  -1  19  26   18.24   24.37
   1 -19 -25  -19.30   20.24
  -1  19  25   26.81   20.12
  -1  19  25   18.81   12.90
  -1  19  24   12.79   18.60
  -1  19  24    1.40    7.49
   1 -19 -24  -16.61   22.55
  -1  19  23   23.52   21.13
  -1  19  23    1.70    6.64
   1 -19 -23    9.02   17.33
  -1  19  22   26.10   14.47
   1 -19 -22   -1.23   10.16
  -1  19  22  -16.18   23.03
  -1  19  21  -14.55   19.66
  -1  19  21   13.39   19.17
   1 -19 -21   -7.04   15.16
  -1  19  20    2.19   10.58
   1 -19 -20   -1.95    6.45
  -1  19  20   -3.82   11.59
  -1  19  19   15.67   21.44
  -1  19  19    0.92    7.89
   1 -19 -19  -28.94   33.87
   1 -19 -18  -19.36   32.22
  -1  19  18   13.06   17.01
  -1  19  18    5.40   11.11
  -1  19  17   25.75   20.52
   1 -19 -17    8.81   20.47
  -1  19  17  -10.91   11.85
   1 -19 -16   23.31   26.70
  -1  19  16   -4.14    3.92
  -1  19  16    1.48   16.89
   1 -19 -15   -5.20   12.88
  -1  19  15    6.17    1.08
  -1  19  15    0.51    4.60
  -1  19  14   15.21   18.55
   1 -19 -14    8.11    7.52
  -1  19  14   -0.49    3.86
  -1  19  13   -3.82   19.13
  -1  19  13  -15.23   15.51
   1 -19 -13    1.64    9.25
  -1  19  12  -12.28   20.84
   1 -19 -12    3.46   10.96
  -1  19  12    1.06    1.46
  -1  19  11    0.29    3.89
  -1  19  11  -27.82   29.33
   1 -19 -11   -8.72   21.65
   1 -19 -10  -11.87   16.96
  -1  19  10   -0.71   10.98
  -1  19  10   -3.15    2.71
  -1  19   9   -4.86   20.39
   1 -19  -9    8.84   24.98
  -1  19   9    2.42    1.53
  -1  19   8    6.59   15.67
   1 -19  -8    5.10   14.60
  -1  19   8  -13.87    6.99
  -1  19   7    8.10   18.04
  -1  19   7   -4.23    4.09
   1 -19  -7   -5.88   12.46
  -1  19   7    1.71   10.78
  -1  19   6   -1.54    2.73
   1 -19  -6   24.52   33.89
  -1  19   6    1.51   12.04
  -1  19   5   -9.51    7.49
  -1  19   5    6.96   14.42
   1 -19  -5    7.72   21.29
   1 -19  -4   10.31   10.00
  -1  19   4   -1.61    8.23
  -1  19   4   26.31   24.00
  -1  19   3   -7.13   10.47
   1 -19  -3  -15.61   26.11
   1 -19  -2    5.30    9.60
  -1  19   2    2.57    9.57
  -1  19   1   15.85   19.39
   1 -19  -1   -1.22   16.15
   1 -19   0  -18.71   27.91
  -1  19   0   -3.76    5.52
   1 -19   1   -5.47   10.11
  -1  19  -1   -8.81   13.31
   1 -19   2    1.07   14.61
  -1  19  -2   -3.38   17.03
  -1  19  -3   -0.59   11.46
   1 -19   3   -0.33   20.52
  -1  19  -4   39.01   27.90
   1 -19   4   -9.27   19.82
  -1  19  -5   -9.58   13.45
   1 -19   5   -6.65   18.88
   1 -19   6    9.17    2.94
  -1  19  -6   -4.67   10.93
   1 -19   7   13.79   15.96
  -1  19  -7  -35.26   24.97
   1 -19   8  -10.60   14.44
  -1  19  -8    1.42   12.63
   1 -19   9  -10.20   24.99
  -1  19  -9   -8.14   22.22
   1 -19  10    2.45    2.32
   1 -19  10    1.86   21.80
   1 -19  11    2.02    8.09
   1 -19  11   -0.71    2.31
   1 -19  11    0.76   25.54
   1 -19  12   20.17   10.44
   1 -19  12   23.62   26.20
   1 -19  13    9.49   14.34
   1 -19  13   11.83    9.15
   1 -19  14    7.98   21.45
   1 -19  14   14.62   12.23
   1 -19  15   30.06   16.44
   1 -19  15  -18.94   24.38
   1 -19  16   14.68   13.60
   1 -19  16    7.95   13.77
   1 -19  17  -16.46   31.37
   1 -19  18    1.95   19.43
   1 -19  19   17.06   37.00
   1 -19  20  -23.99   18.67
   1 -19  21    1.46   16.07
   1 -19  22  -83.44   55.08
   1 -19  23  -18.99   35.65
   1 -19  24   33.58   48.21
   1 -19  25  -74.46   54.15
   1 -19  26   21.36   24.82
   1 -19  27   38.06   35.28
   1 -19  27  -23.29   28.72
   1 -19  28    8.83   10.83
   1 -19  28   85.29   43.61
   1 -19  29  -16.15   11.90
   1 -19  30   -0.42   21.20
   1 -19  31   38.23   42.08
   1 -19  32   72.05   74.30
  -1  18  48   51.96   37.74
  -1  18  47   59.02   42.99
  -1  18  46  108.14   49.63
  -1  18  45   41.84   44.13
  -1  18  44   78.03   54.63
  -1  18  43   27.08   43.65
  -1  18  42  -22.56    5.30
  -1  18  42   44.13   41.75
  -1  18  41   36.92   47.70
  -1  18  41    4.23    8.90
  -1  18  40    3.42    7.96
  -1  18  39  -18.32    4.29
  -1  18  38   25.51   35.62
  -1  18  38  -14.30    7.70
  -1  18  37   -6.19   13.15
  -1  18  37   12.28   10.77
  -1  18  36    2.89    8.14
  -1  18  36  -11.03   12.02
  -1  18  35   -0.52   17.64
  -1  18  35    9.92   14.79
  -1  18  34   11.01    2.10
  -1  18  34  -23.32   17.19
  -1  18  33  -15.47   22.86
  -1  18  33   -8.35   20.80
  -1  18  32   30.56   26.24
  -1  18  32  -14.18    4.22
  -1  18  31    2.04   12.77
  -1  18  31  -17.86   22.10
  -1  18  30   13.14    9.60
  -1  18  30   17.64   12.88
  -1  18  29   -8.38   19.79
  -1  18  29   10.54   23.17
  -1  18  28   16.77   27.78
  -1  18  28   -9.05   19.61
  -1  18  28   16.05   22.54
  -1  18  27    6.63   17.09
  -1  18  27   30.75   29.85
  -1  18  27  -15.10   19.19
  -1  18  26   16.02   23.00
   1 -18 -26   -2.77   12.87
  -1  18  26  -20.25    8.28
   1 -18 -25    7.41   28.03
  -1  18  25   22.85   25.06
  -1  18  25    1.46   11.65
   1 -18 -24  -14.88   18.95
  -1  18  24    0.41    7.60
  -1  18  24   -4.45    9.06
   1 -18 -23   -1.17   11.19
  -1  18  23    7.79    4.87
  -1  18  23   12.81   15.47
   1 -18 -22  -10.57    9.75
  -1  18  22   16.30   18.22
  -1  18  22   14.57   28.12
   1 -18 -21    1.41    8.45
  -1  18  21    3.22   12.58
  -1  18  21    8.96   18.31
  -1  18  20    9.85   21.65
  -1  18  20   22.14   18.92
   1 -18 -20   -5.69    9.16
  -1  18  19    6.67   12.08
   1 -18 -19   13.92   18.47
  -1  18  19   38.30   29.03
  -1  18  18   19.66   18.65
  -1  18  18  -17.02   22.74
   1 -18 -18   -1.46   14.44
  -1  18  17   10.94   15.42
  -1  18  17    4.63    4.07
   1 -18 -17   -3.34    8.12
  -1  18  16  -11.19   10.63
   1 -18 -16   -7.02   17.54
  -1  18  16  -24.14   24.63
  -1  18  15    3.51    8.96
  -1  18  15   18.56   17.34
   1 -18 -15   -3.49    9.69
  -1  18  14   -1.24    2.87
   1 -18 -14    1.53   11.87
  -1  18  14   13.07    8.34
   1 -18 -13   -6.26   10.34
  -1  18  13   -2.19   13.89
  -1  18  13   -9.93    7.54
  -1  18  12  -18.80   18.59
   1 -18 -12  -18.00   30.47
  -1  18  12  -11.43   10.14
  -1  18  11   -6.17   13.21
   1 -18 -11  -10.05   20.69
  -1  18  11    5.13    3.43
   1 -18 -10    0.42    6.99
  -1  18  10   -1.07    5.32
  -1  18  10    4.03    4.11
  -1  18   9   -4.83    5.44
   1 -18  -9   -1.45    9.13
  -1  18   9  -11.39   16.45
  -1  18   8    3.02    3.02
  -1  18   8    0.53   13.49
   1 -18  -8    5.76   10.88
  -1  18   7   -1.47    0.93
   1 -18  -7   -8.66   12.84
  -1  18   7  -10.53   17.34
   1 -18  -6   -0.09   19.68
  -1  18   6    6.02    9.04
  -1  18   6    5.99    3.30
  -1  18   6   14.80    1.00
  -1  18   5    1.35    9.31
  -1  18   5   -8.93   15.29
   1 -18  -5   -9.71   14.04
  -1  18   4   -7.48    8.04
   1 -18  -4  -12.42   17.62
  -1  18   4   -0.21    8.74
  -1  18   3   21.81   25.63
  -1  18   3   -5.85    4.22
   1 -18  -3  -15.92   18.73
  -1  18   2   17.05   18.56
   1 -18  -2   22.30   24.37
  -1  18   1   -6.95   13.77
   1 -18  -1    1.13   29.78
  -1  18   0  -29.79   20.44
   1 -18   0    0.67    6.68
   1 -18   1    7.34   18.46
  -1  18  -1    9.64   16.02
  -1  18  -2   -0.34   10.32
   1 -18   2   -7.56   12.59
   1 -18   3  -11.63   19.43
  -1  18  -3  -10.23   18.31
   1 -18   4   -5.77   20.43
  -1  18  -4    2.71   11.33
   1 -18   5  -22.87   21.43
  -1  18  -5   10.84   10.24
  -1  18  -6  -24.28   19.90
   1 -18   6    6.74   15.21
  -1  18  -7   10.65   14.82
   1 -18   7   33.39   29.71
  -1  18  -8  -18.67   17.97
   1 -18   8   23.31   28.49
   1 -18   9  -15.07   22.33
  -1  18  -9  -35.02   24.89
   1 -18   9    0.95    2.60
   1 -18   9    0.13    2.38
  -1  18 -10  -40.74   27.14
   1 -18  10   18.27   29.02
   1 -18  10   12.11    7.50
   1 -18  11   20.09   10.44
  -1  18 -11  -16.41   18.95
   1 -18  11   30.26   34.22
  -1  18 -12   -5.78   26.61
   1 -18  12   22.97   27.63
   1 -18  13   23.69   35.57
   1 -18  14  -17.58    1.89
   1 -18  15   16.38   33.93
   1 -18  16   -2.29    7.96
   1 -18  17   -8.15   26.34
   1 -18  18   -3.69   19.47
   1 -18  19    9.92    9.88
   1 -18  20   -6.45   25.85
   1 -18  21  -22.03   21.12
   1 -18  22   12.19   36.18
   1 -18  23   38.76   35.20
   1 -18  24   13.73   24.86
   1 -18  25    7.75   26.92
   1 -18  26   26.24   26.56
   1 -18  27   49.06   36.11
   1 -18  28  -28.33   13.84
   1 -18  29    1.54   35.91
   1 -18  30  130.33   75.02
   1 -18  31   40.89   54.65
   1 -18  32   60.25   52.48
   1 -18  33   76.32   54.18
   1 -18  34   73.43   72.93
  -1  17  48   40.78   30.03
  -1  17  47   61.51   45.32
  -1  17  46  176.17   67.09
  -1  17  45   55.27   48.53
  -1  17  44   50.68   37.81
  -1  17  43   37.68   26.63
  -1  17  42  -26.01   19.16
  -1  17  41   -0.42   16.26
  -1  17  40   -6.86   12.69
  -1  17  39   61.22   38.73
  -1  17  39   23.07   24.01
  -1  17  38  -10.93   15.79
  -1  17  38  -28.26   28.82
  -1  17  37   13.03   26.98
  -1  17  37    3.46    8.96
  -1  17  36    9.68   14.80
  -1  17  36   -3.28    9.35
  -1  17  35   14.72   29.87
  -1  17  35   12.01    9.64
  -1  17  34   23.43   22.38
  -1  17  34  -16.13   10.39
  -1  17  33   49.27   31.18
  -1  17  33   13.36   17.16
  -1  17  32   -1.03   22.95
  -1  17  32    9.02    9.18
  -1  17  31   -1.55   12.26
  -1  17  31    3.60    8.83
  -1  17  30  -33.46   22.43
  -1  17  30    5.64   17.73
  -1  17  29   20.70    7.82
  -1  17  29    7.30   10.21
  -1  17  28  -16.80   12.46
  -1  17  28    9.43   15.12
  -1  17  27   -8.39   39.68
  -1  17  27    6.83    6.03
  -1  17  26   27.02   25.28
  -1  17  26   29.22   25.57
   1 -17 -25   -7.34   21.73
  -1  17  25   29.01   22.63
  -1  17  24    5.94    7.92
  -1  17  24    9.55   25.38
   1 -17 -24  -15.68   23.52
  -1  17  23   -7.77    8.09
  -1  17  23    5.34    9.72
   1 -17 -23   -8.65   22.74
  -1  17  22    0.73   18.79
  -1  17  22   22.04   22.38
   1 -17 -22    8.04   12.08
   1 -17 -21   -9.02   20.95
  -1  17  21   -8.58    4.56
  -1  17  21   15.96   22.11
  -1  17  20    1.19    4.01
   1 -17 -20    9.85    3.22
  -1  17  20   18.25   20.19
   1 -17 -19    5.85   10.90
  -1  17  19    0.62    5.57
  -1  17  19   -0.16    8.79
   1 -17 -18  -21.75   18.07
  -1  17  18   -2.65    9.63
  -1  17  18    8.85   11.32
  -1  17  17   10.59   26.62
   1 -17 -17    6.78   12.56
  -1  17  17    2.49    6.33
   1 -17 -16   20.53   19.31
  -1  17  16    2.20   17.28
  -1  17  16   11.64   13.10
  -1  17  15   -4.60    7.58
  -1  17  15   10.68   18.05
   1 -17 -15   -5.87    7.53
  -1  17  14   16.64   12.77
  -1  17  14    1.73    1.97
   1 -17 -14   -8.29    8.59
   1 -17 -13   17.38   16.28
  -1  17  13   -5.73    7.82
  -1  17  13   -7.54   13.14
   1 -17 -12   -8.56    4.66
  -1  17  12   -9.58   11.38
  -1  17  12   -3.01    3.53
   1 -17 -11    0.55   13.42
  -1  17  11   -1.08    7.72
  -1  17  11   -5.53    6.64
  -1  17  10    5.67   14.61
  -1  17  10    2.97    6.05
   1 -17 -10    4.86   18.19
  -1  17   9    3.35    6.36
  -1  17   9   15.98   18.32
   1 -17  -9   -0.71   13.24
  -1  17   8    2.44   15.21
   1 -17  -8   14.61   24.41
  -1  17   8   -9.90    7.90
   1 -17  -7   21.77   19.13
  -1  17   7    7.90   13.13
  -1  17   7    4.72    6.02
  -1  17   6    6.77    5.24
   1 -17  -6    0.16   11.11
  -1  17   6   -7.09   17.56
  -1  17   5    8.24   10.84
   1 -17  -5   11.03   22.20
  -1  17   5    2.91   16.68
  -1  17   4   -2.24   13.98
  -1  17   4   10.66   18.61
   1 -17  -4    1.49    6.60
  -1  17   3   15.06   25.16
  -1  17   3    5.24    8.14
   1 -17  -3    8.51    9.83
   1 -17  -2   -0.09   17.86
  -1  17   2   -4.83   14.85
  -1  17   1   12.00   20.06
   1 -17  -1   -9.72   19.34
  -1  17   0    4.31    7.65
   1 -17   0    4.27   11.13
  -1  17  -1   -4.85    9.80
   1 -17   1   -4.35   10.31
   1 -17   2   -8.48   11.43
  -1  17  -2  -15.39   17.32
  -1  17  -3   -2.42    9.85
   1 -17   3    3.47   11.13
   1 -17   4   -5.26   19.55
  -1  17  -4   14.44   19.53
   1 -17   5    4.28   17.00
  -1  17  -5  -13.04   18.01
  -1  17  -6  -16.18   18.92
   1 -17   6   -6.16   13.73
  -1  17  -7    5.20   15.27
   1 -17   7  -23.74   28.45
  -1  17  -8    4.62    8.43
   1 -17   8    2.06    4.29
   1 -17   8    0.83   15.66
  -1  17  -9   -3.50   11.61
   1 -17   9   13.44   27.17
  -1  17 -10  -60.20   32.22
   1 -17  10    3.46   10.39
   1 -17  11   -1.88   11.01
  -1  17 -11   -3.10   11.70
  -1  17 -12   10.87   15.90
   1 -17  12   37.36   30.60
   1 -17  13   -3.75   18.45
  -1  17 -13    1.03   17.39
  -1  17 -14    7.28    6.45
   1 -17  14  -25.64   33.64
   1 -17  15  -26.73   37.50
   1 -17  16  -18.06   33.52
   1 -17  17   -0.52   24.86
   1 -17  18  -35.49   23.20
   1 -17  19   -1.24   30.55
   1 -17  20   -1.71   17.22
   1 -17  21   21.23   38.00
   1 -17  22  -14.31   24.70
   1 -17  23   56.62   42.91
   1 -17  24   13.57   31.21
   1 -17  25   46.34   61.47
   1 -17  26   45.83   58.64
   1 -17  27   27.84   19.40
   1 -17  28   60.55   54.52
   1 -17  29   36.89   60.19
   1 -17  30   18.24   44.66
   1 -17  31   77.66   53.03
   1 -17  32   90.26   60.86
   1 -17  33   54.16   49.39
   1 -17  34  -41.25   72.26
   1 -17  35  -49.10   58.24
  -1  16  48   99.87   58.55
  -1  16  47   74.40   64.83
  -1  16  46   89.92   54.90
  -1  16  43    7.14   24.20
  -1  16  42   37.00   17.62
  -1  16  41    9.77   24.44
  -1  16  40  -71.61   35.73
  -1  16  40    0.23    2.40
  -1  16  39   -4.68   11.28
  -1  16  39   -9.47    9.34
  -1  16  38   16.97   13.02
  -1  16  38    1.42   12.85
  -1  16  37   -6.06   10.21
  -1  16  37   25.89   29.93
  -1  16  36   19.12   34.79
  -1  16  36    4.42   18.39
  -1  16  35   13.72   13.30
  -1  16  35   14.15   17.49
  -1  16  34   19.49   23.98
  -1  16  34   15.21   21.38
  -1  16  33   23.28   42.99
  -1  16  33   -4.93   20.00
  -1  16  32  -15.90   11.66
  -1  16  32    9.95   22.65
  -1  16  31   -0.80   17.14
  -1  16  31    8.59    9.52
  -1  16  30   33.33   23.15
  -1  16  30  -10.68   17.33
  -1  16  29   -3.98    8.10
  -1  16  29   -0.17   12.61
  -1  16  28   -2.80   10.02
  -1  16  28    5.47    7.70
  -1  16  27  -15.72   20.48
  -1  16  27    7.69   19.94
  -1  16  26   -8.35    6.74
  -1  16  26  -14.17   12.29
  -1  16  25   20.84   19.78
  -1  16  25    4.32   16.43
  -1  16  24   26.07   18.58
   1 -16 -24   -2.58    8.78
  -1  16  23    7.46   16.07
   1 -16 -23    6.07    7.76
  -1  16  22   10.92    4.50
   1 -16 -22  -26.85   28.99
  -1  16  21    3.66    9.38
  -1  16  21   -1.99    6.39
   1 -16 -21    9.10   17.28
   1 -16 -20   13.23   10.38
  -1  16  20    0.40   20.82
  -1  16  20    2.35   14.93
  -1  16  19    8.47   14.95
  -1  16  19    5.99   14.66
   1 -16 -19    5.26   17.75
  -1  16  18   11.20    5.36
   1 -16 -18    8.20   19.01
  -1  16  18   -5.28    5.78
   1 -16 -17   -5.35    8.60
  -1  16  17   -1.52   10.56
  -1  16  17    2.31    5.62
  -1  16  16    5.47    5.87
   1 -16 -16   -0.37   13.45
  -1  16  16    4.22    9.14
  -1  16  15    6.09   11.27
  -1  16  15   -7.32   12.76
   1 -16 -15   -2.07   19.76
   1 -16 -14  -13.49   24.37
  -1  16  14   21.88   17.76
  -1  16  14    2.45    3.09
  -1  16  13   -5.60    8.63
  -1  16  13    5.66    9.16
   1 -16 -13    0.36   12.08
  -1  16  12   -3.66    3.26
   1 -16 -12  -10.08    7.83
  -1  16  12    8.47   13.22
   1 -16 -11    2.68   18.24
  -1  16  11    5.99    6.71
  -1  16  11  -13.38   15.20
  -1  16  10   15.70   11.38
  -1  16  10   -6.75    9.02
   1 -16 -10    9.18   15.71
  -1  16   9  -16.03   19.17
  -1  16   9    2.52    4.44
   1 -16  -9    6.11    9.71
  -1  16   8    2.24    3.70
  -1  16   8   -6.28   12.63
   1 -16  -8   -8.27    6.86
  -1  16   7   11.90   14.95
  -1  16   7   -3.18    4.54
   1 -16  -7  -10.98   18.71
  -1  16   6    0.47    3.26
   1 -16  -6   15.78    9.36
  -1  16   6   -4.31    3.97
  -1  16   5   -0.71    2.19
   1 -16  -5    5.50   17.29
  -1  16   5   14.20   20.12
  -1  16   5    6.30   14.02
  -1  16   4   16.20   16.19
   1 -16  -4    0.91    8.29
  -1  16   4   12.43   12.29
  -1  16   3    3.55   10.96
  -1  16   3   15.40   21.39
   1 -16  -3  -10.54   15.91
  -1  16   2    8.28   10.55
   1 -16  -2    7.78   11.65
   1 -16  -1   18.36   22.76
  -1  16   1    7.79    5.13
   1 -16   0  -13.17   18.07
  -1  16   0   17.70   21.72
  -1  16  -1   -6.05   12.28
   1 -16   1    3.43    6.56
  -1  16  -2   -3.48    9.88
   1 -16   2    7.42   16.96
  -1  16  -3   17.15   20.20
   1 -16   3  -18.15   18.62
  -1  16  -4   -3.19    8.25
   1 -16   4   -2.65    9.81
   1 -16   5   -0.27   11.75
  -1  16  -5  -36.99   22.98
  -1  16  -6   -3.64   11.44
   1 -16   6   -3.79   16.20
  -1  16  -7    5.69   13.86
   1 -16   7   -1.60    2.62
   1 -16   7   -2.35    5.75
   1 -16   8  -10.87   14.26
  -1  16  -8  -34.75   23.32
   1 -16   9    5.52    5.47
  -1  16  -9    8.86   13.37
   1 -16  10  -16.11   12.48
  -1  16 -10   13.32   14.24
  -1  16 -11  -22.91   22.65
   1 -16  11  -22.85   22.88
   1 -16  12  -21.34    5.27
  -1  16 -12   20.57   20.61
  -1  16 -13    2.45    3.99
   1 -16  13   18.86    8.01
   1 -16  14   19.86   30.72
  -1  16 -14  -10.64   22.46
  -1  16 -15    2.06   13.33
   1 -16  15  -17.74   29.34
   1 -16  16   -3.24   28.74
  -1  16 -16  -15.07   24.01
   1 -16  17   28.95   40.26
   1 -16  18  -10.82   10.83
   1 -16  19  -57.06   40.50
   1 -16  20  -21.88   40.62
   1 -16  21  -14.59   26.57
   1 -16  22   36.05   48.45
   1 -16  23   36.84   36.40
  -1  15  48   72.94   44.38
  -1  15  44   41.26   27.79
  -1  15  43   -9.70   16.33
  -1  15  42  -25.87   31.52
  -1  15  41  -17.45    6.75
  -1  15  40   27.28   24.76
  -1  15  40   17.40   20.66
  -1  15  39   -0.32   15.64
  -1  15  39   18.37   16.55
  -1  15  38   60.56   37.51
  -1  15  38  -21.63   25.20
  -1  15  37   28.01   31.38
  -1  15  37    2.36    5.95
  -1  15  36   17.58   26.32
  -1  15  36   47.69   39.33
  -1  15  35   12.54   10.35
  -1  15  35  -12.63   20.01
  -1  15  34   39.72   31.31
  -1  15  34    4.35   11.40
  -1  15  33    1.49    4.93
  -1  15  33   28.95   27.05
  -1  15  32    4.62   17.92
  -1  15  32   -1.71   14.14
  -1  15  31    8.22   12.47
  -1  15  31  -14.33   16.02
  -1  15  30   10.95    3.95
  -1  15  30   -7.33   15.88
  -1  15  29    7.41    5.00
  -1  15  29   13.87   11.50
  -1  15  28   12.95    2.47
  -1  15  28    0.72   15.38
  -1  15  27   10.43   13.90
  -1  15  27   32.62   23.42
  -1  15  26   -4.06    6.69
  -1  15  26   11.48   13.67
  -1  15  25   -3.28   20.34
  -1  15  25    3.51    9.92
  -1  15  24   14.84    8.34
  -1  15  24    1.72    3.83
  -1  15  23   -5.03   14.20
   1 -15 -23   -0.75   14.89
   1 -15 -22  -13.30   18.81
  -1  15  22  -18.56   22.30
  -1  15  21   -4.71    6.62
   1 -15 -21  -15.82   25.14
   1 -15 -20  -11.18   17.23
  -1  15  20   11.89   15.44
   1 -15 -19    9.19   15.93
  -1  15  19    7.97   13.47
  -1  15  19   -6.32   12.89
   1 -15 -18   10.91    8.79
  -1  15  18   -6.48   13.02
  -1  15  18   16.51   18.53
  -1  15  17   -3.70    7.70
   1 -15 -17   25.58   24.36
  -1  15  17    4.13   10.36
  -1  15  16   -4.82    8.90
   1 -15 -16    8.78   21.08
  -1  15  16    7.30    7.80
  -1  15  15    3.70    4.21
   1 -15 -15    4.98    7.90
  -1  15  15   -3.37    9.17
  -1  15  14   10.67   11.86
   1 -15 -14  -32.85   25.75
  -1  15  14   23.88   17.79
  -1  15  13  -17.06   16.30
  -1  15  13    5.33    7.39
   1 -15 -13    2.16   11.27
   1 -15 -12    2.48   11.31
  -1  15  12    8.25    2.04
  -1  15  12    7.82    6.35
  -1  15  11   -3.09    3.91
  -1  15  11   10.61   16.95
   1 -15 -11    5.47   10.98
   1 -15 -10   28.32   24.71
  -1  15  10   -1.45    5.58
  -1  15  10    8.78   17.05
   1 -15  -9  -14.85   15.81
  -1  15   9   -9.91   10.62
  -1  15   9   14.13   15.13
  -1  15   8    6.51    5.72
  -1  15   8    8.28   12.53
   1 -15  -8   11.28   10.63
  -1  15   7    1.35    5.74
   1 -15  -7   -2.71   13.08
  -1  15   7    7.66    7.05
   1 -15  -6   -9.77   12.32
  -1  15   6    8.22   15.81
  -1  15   6   -4.67    4.43
   1 -15  -5   -6.90    9.09
  -1  15   5   -9.43   14.76
  -1  15   5   -1.66    2.68
  -1  15   4   -1.74   12.31
  -1  15   4   11.79   15.64
   1 -15  -4   -2.38    9.61
   1 -15  -3   -2.87   15.07
  -1  15   3   14.53   17.18
  -1  15   3   18.55   15.09
   1 -15  -2    0.07    7.50
  -1  15   2   -0.40    7.97
  -1  15   2   12.49   15.49
   1 -15  -1   -3.12   17.79
  -1  15   1  -11.63   13.53
   1 -15   0  -18.93   15.96
  -1  15   0    4.63   12.18
   1 -15   1    1.00   14.89
  -1  15  -1   -3.71    9.63
   1 -15   2   12.56   15.57
  -1  15  -2    2.54   13.66
  -1  15  -3   -9.57   15.44
   1 -15   3    3.76    2.65
  -1  15  -4    2.16   13.43
   1 -15   4   12.26    7.85
  -1  15  -5   -6.93   13.45
   1 -15   5  -15.58   21.22
   1 -15   6   -2.05    8.29
   1 -15   6   -0.50    2.83
  -1  15  -6    0.96    8.47
   1 -15   7   15.02   19.30
  -1  15  -7   -5.48   15.26
  -1  15  -8   -2.86   17.34
   1 -15   8   53.08   35.67
   1 -15   9  -14.69   17.49
  -1  15  -9   10.86   10.23
  -1  15 -10   -8.84   14.99
   1 -15  10   10.45   23.62
  -1  15 -11    5.78   18.40
   1 -15  11   -5.09   13.91
  -1  15 -12    3.80   16.68
   1 -15  12   23.47   21.59
  -1  15 -13  -14.02   21.31
   1 -15  13   -1.76   14.83
   1 -15  14  -11.76   22.12
  -1  15 -14   12.40   13.28
  -1  15 -15   13.23   21.95
   1 -15  15    5.84    9.51
  -1  15 -16   18.13   27.45
   1 -15  16   -0.45   18.11
   1 -15  17  -28.74   30.96
  -1  15 -17   17.13   23.01
  -1  15 -18   -6.02   10.74
   1 -15  18    9.75   15.13
  -1  14  45  -29.06   23.45
  -1  14  44   -5.95   17.62
  -1  14  43  -13.27   16.59
  -1  14  42  -16.86   19.95
  -1  14  41   39.59   19.73
  -1  14  41   24.84   20.95
  -1  14  40  -25.57   34.20
  -1  14  40   14.45   14.98
  -1  14  39   20.76   23.33
  -1  14  39    6.56    3.58
  -1  14  38   30.43   31.58
  -1  14  38   23.31    4.11
  -1  14  37   -2.17   10.84
  -1  14  37  -58.89   36.09
  -1  14  36  -11.77   23.16
  -1  14  36  -10.69    4.83
  -1  14  35   17.33   17.25
  -1  14  35   19.01   19.93
  -1  14  34   -7.06   11.08
  -1  14  34    0.56   14.35
  -1  14  33   -5.48   13.95
  -1  14  33    0.54    2.84
  -1  14  32    6.02    7.01
  -1  14  32   16.16   14.52
  -1  14  31   19.26   16.69
  -1  14  31   -8.65   13.03
  -1  14  30  -22.06   21.39
  -1  14  30  -13.29   15.12
  -1  14  29   -9.63    7.09
  -1  14  29   -7.65    3.62
  -1  14  28    2.64   12.87
  -1  14  28  -17.58   17.49
  -1  14  27    3.72    7.72
  -1  14  27   10.26    9.17
  -1  14  26   -9.08   15.13
  -1  14  26    1.68    9.15
  -1  14  25    5.94    7.66
  -1  14  25    0.29    7.41
  -1  14  24    3.15    4.33
  -1  14  24   -1.37    8.87
  -1  14  23   -7.27    3.26
  -1  14  23   -8.02    1.38
  -1  14  22   11.40   16.65
   1 -14 -22    4.32   18.45
   1 -14 -21   18.58   25.48
  -1  14  21    6.26   12.68
  -1  14  20   -0.79   13.80
   1 -14 -20   -5.08   13.65
   1 -14 -19  -13.17   13.52
  -1  14  19    8.62   17.29
   1 -14 -18    0.66   13.27
  -1  14  18   -0.75    9.30
   1 -14 -17   -2.08   11.54
  -1  14  17   -1.87    4.74
  -1  14  17   12.32   15.17
  -1  14  16    7.33   16.24
  -1  14  16    2.98    8.76
   1 -14 -16    5.73    8.75
   1 -14 -15  -10.77   17.24
  -1  14  15   10.34   14.30
  -1  14  15    0.75    9.21
  -1  14  14    3.11    9.36
  -1  14  14    3.64    9.86
   1 -14 -14    2.76   16.50
   1 -14 -13    1.00   10.72
  -1  14  13    8.05   13.67
  -1  14  13    7.61    9.47
  -1  14  12    6.69    9.62
  -1  14  12   -1.11    8.86
   1 -14 -12    7.29   11.62
   1 -14 -11   -8.71    7.11
  -1  14  11    6.84    8.47
  -1  14  11   10.08   11.56
  -1  14  10    8.68    6.96
   1 -14 -10  -17.88   18.48
  -1  14  10  -13.91   16.85
  -1  14   9    3.74   11.85
  -1  14   9   -7.46    7.76
   1 -14  -9   14.30   12.26
  -1  14   8   -7.93    8.60
   1 -14  -8    8.54   10.70
  -1  14   8    2.20   13.08
  -1  14   7   11.70    9.66
   1 -14  -7    3.77   14.87
  -1  14   7    3.52    7.23
  -1  14   6   11.34   14.05
   1 -14  -6   -0.94    5.92
  -1  14   6    2.17    3.67
  -1  14   5    1.29    1.99
  -1  14   5   -2.05    9.74
   1 -14  -5    3.28    6.06
   1 -14  -4    3.21    4.46
  -1  14   4    1.66    4.73
  -1  14   4    1.24    2.51
  -1  14   4    7.18   17.83
  -1  14   3    1.37   15.06
   1 -14  -3   -9.84   14.47
  -1  14   3   -4.32    5.64
  -1  14   2    6.13   12.69
  -1  14   2    7.39   11.91
   1 -14  -2    5.55   10.02
  -1  14   1   -1.40    6.38
   1 -14  -1    1.91    9.85
   1 -14   0  -15.93   22.54
  -1  14   0    7.43   11.23
   1 -14   1  -13.59   18.37
  -1  14  -1    4.84   13.71
   1 -14   2  -13.84   16.74
  -1  14  -2  -11.76   16.15
  -1  14  -3  -20.66   22.62
   1 -14   3   10.00   14.14
  -1  14  -4   -7.04    9.49
   1 -14   4    7.13   12.30
   1 -14   5    3.15    1.93
   1 -14   5   -2.54   13.25
  -1  14  -5  -12.16   14.69
   1 -14   6   -0.67    5.50
  -1  14  -6    3.85    8.42
  -1  14  -7   -6.61    3.69
  -1  14  -8    5.55   10.77
  -1  14  -9  -10.55   17.93
  -1  14 -10   -9.23   11.72
  -1  14 -11   12.95   13.13
   1 -14  12   14.27   27.60
  -1  14 -12    4.99   10.97
   1 -14  13   21.65   25.17
  -1  14 -13    1.41    6.65
  -1  14 -14   -1.30    9.30
   1 -14  14    1.41    4.21
   1 -14  15   40.11   39.49
  -1  14 -15   -1.41   18.93
  -1  14 -16    6.30    5.04
  -1  14 -17   20.28   26.34
  -1  14 -18   -3.73    3.53
  -1  14 -19    0.78    5.58
   1 -14  19  -15.75   24.25
   1 -14  20   -0.90    8.02
  -1  14 -20    2.68   14.27
   1 -14  21   -2.10   18.11
   1 -14  22  -29.02   40.41
   1 -14  23  -25.98   25.69
   1 -14  24   11.04   12.45
   1 -14  25   10.46   45.36
   1 -14  26   27.06   26.20
   1 -14  27  -35.82   22.36
   1 -14  28   72.75   64.84
   1 -14  29    4.80   26.52
   1 -14  30    1.08   20.32
   1 -14  31   18.52   33.09
   1 -14  32  -12.84   27.71
   1 -14  33  -29.71   36.03
   1 -14  34  -45.84   57.88
   1 -14  35   11.90   45.74
  -1  13  45    1.06   15.34
  -1  13  44  -34.88   33.75
  -1  13  43  -33.25   23.21
  -1  13  42   27.94   20.47
  -1  13  41   -2.84   19.32
  -1  13  41   -1.61    5.05
  -1  13  40  -28.85   28.46
  -1  13  40  -52.87   35.57
  -1  13  39  -82.92   43.88
  -1  13  39  -16.43   23.37
  -1  13  38  -11.81   17.75
  -1  13  38    7.88    6.71
  -1  13  37   -2.89    7.65
  -1  13  37   10.54    1.49
  -1  13  36   -6.27    4.55
  -1  13  36    9.38   19.09
  -1  13  35  -14.91   30.51
  -1  13  35   -5.70    5.69
  -1  13  34   12.54   17.32
  -1  13  34    8.09   20.94
  -1  13  33    9.09   10.78
  -1  13  33    0.09    8.97
  -1  13  32    7.42    9.06
  -1  13  32    1.10    4.98
  -1  13  31    5.43   20.74
  -1  13  31   -4.41    9.98
  -1  13  30    3.91    8.98
  -1  13  30    8.27   25.15
  -1  13  29    0.59    8.21
  -1  13  29  -25.32   30.63
  -1  13  28  -34.10   31.77
  -1  13  28   -1.21   14.86
  -1  13  27    4.82    8.16
  -1  13  27   -1.18   16.87
  -1  13  26    4.26   16.94
  -1  13  26   13.92   19.63
  -1  13  25    7.21   16.19
  -1  13  25    0.22    8.13
  -1  13  24   14.25   12.15
  -1  13  24   -1.07   10.91
  -1  13  23   14.91   19.63
  -1  13  23    6.88    8.85
  -1  13  22   -3.23   15.75
  -1  13  22    7.08   15.16
   1 -13 -21   11.35   21.15
  -1  13  21   -4.21   14.95
  -1  13  20   10.65   10.97
   1 -13 -20   -0.70   12.42
  -1  13  19    6.11   11.52
   1 -13 -19    1.62   11.13
  -1  13  18    5.18   11.53
   1 -13 -18   -1.04   12.88
   1 -13 -17   -6.74    9.90
  -1  13  17  -11.48    8.39
   1 -13 -16    5.63   11.29
  -1  13  16    0.52   13.46
  -1  13  16   15.31   14.88
  -1  13  15    2.86   14.97
   1 -13 -15    3.55    9.38
  -1  13  15    2.76    8.93
   1 -13 -14   -0.29    4.44
  -1  13  14   -3.10   10.57
  -1  13  14    0.76    7.87
  -1  13  13    0.89   10.23
   1 -13 -13   11.29   15.06
  -1  13  13   12.77   12.50
  -1  13  12   11.62   10.52
   1 -13 -12    5.10   15.94
  -1  13  12   -3.04    6.72
   1 -13 -11    4.66   11.36
  -1  13  11    6.74    5.60
  -1  13  11    8.20   13.93
   1 -13 -10   -7.97   15.27
  -1  13  10    0.94    7.89
  -1  13  10    4.04    0.71
  -1  13   9   18.77   13.59
   1 -13  -9    4.45   13.11
  -1  13   9    4.13    6.04
  -1  13   8    2.32    7.54
  -1  13   8   -5.32    6.75
   1 -13  -8   -4.30   12.14
  -1  13   7    4.14    7.04
   1 -13  -7   10.61   12.12
  -1  13   7    5.49    4.53
   1 -13  -6    2.38    8.23
  -1  13   6    6.50    8.98
  -1  13   6   -2.97    3.06
  -1  13   5   -1.66    2.98
  -1  13   5   -3.07   12.03
   1 -13  -5  -14.60    7.00
  -1  13   4    6.10   12.49
  -1  13   4    0.86    4.73
   1 -13  -4    7.81   14.24
  -1  13   4  -10.21   12.46
  -1  13   3   -2.05    3.22
  -1  13   3    2.30    1.47
  -1  13   3   17.00   18.73
   1 -13  -3   -8.53   14.75
  -1  13   2    7.04   11.48
   1 -13  -2    9.93   14.91
  -1  13   2   -6.16   11.54
  -1  13   1   -1.70    3.43
   1 -13  -1   -1.55    5.28
  -1  13   0    1.24    1.80
   1 -13   0   18.83   17.79
   1 -13   1    7.79   17.08
  -1  13  -1   -7.95   11.63
   1 -13   2   -6.51    2.39
  -1  13  -2   -4.03    9.20
   1 -13   3   -3.56    9.56
  -1  13  -3    0.91   12.61
  -1  13  -4   -7.86   11.36
   1 -13   4   -1.00    2.78
   1 -13   5    2.23    2.78
  -1  13  -5   12.02   13.02
  -1  13  -6   -5.79   15.70
  -1  13  -7    8.52    4.68
  -1  13  -8  -35.98   21.88
  -1  13  -9   -5.90   12.45
  -1  13 -10   -1.94   14.22
  -1  13 -11    5.54    5.58
  -1  13 -12    3.09    6.80
  -1  13 -13  -24.05   27.01
  -1  13 -14    8.09    8.05
  -1  13 -15   -4.05   15.16
   1 -13  16    2.15   11.53
  -1  13 -16   -4.16   15.12
   1 -13  17   -7.75   14.85
  -1  13 -17    3.16    8.64
   1 -13  18  -10.02    6.64
  -1  13 -18  -10.73   10.16
   1 -13  19   16.27   24.27
  -1  13 -19  -17.87   27.90
   1 -13  20  -18.85   20.38
  -1  13 -20  -17.76   21.20
   1 -13  21   11.74   13.82
  -1  13 -21  -14.45   19.78
   1 -13  22   26.09   40.17
   1 -13  23   31.10   21.37
   1 -13  24    0.37   11.44
   1 -13  25   10.98   23.02
   1 -13  26   24.50    8.84
   1 -13  27   -5.25    5.27
   1 -13  28   45.16   24.74
   1 -13  29   34.14   30.65
   1 -13  30   19.54   15.47
   1 -13  31   34.07   47.49
   1 -13  32   11.35   20.95
   1 -13  33    4.55    5.88
   1 -13  34  -23.81   23.86
   1 -13  35    8.47   10.51
   1 -13  36   -6.41   22.44
   1 -13  37   80.81   62.06
   1 -13  38   21.01   26.44
   1 -13  39   -9.94   29.40
   1 -13  40  -47.39   45.39
   1 -13  41  -25.43   33.72
  -1  12  46   11.13    8.79
  -1  12  45    4.63   16.47
  -1  12  44   15.14   12.54
  -1  12  43   13.65   11.23
  -1  12  42  -14.31   16.02
  -1  12  41  -26.02   25.29
  -1  12  41  -26.85   33.90
  -1  12  40    0.24   14.21
  -1  12  40    1.11    5.14
  -1  12  39   -0.08    5.80
  -1  12  39    8.60   14.09
  -1  12  38   15.26   19.20
  -1  12  38  -24.37   21.69
  -1  12  37   11.55   18.77
  -1  12  37    0.15   11.96
  -1  12  36   29.68   31.70
  -1  12  36  -16.34   27.99
  -1  12  35   15.48   21.14
  -1  12  35   43.54   31.77
  -1  12  34   -2.23   14.98
  -1  12  34   27.42   20.68
  -1  12  33  -13.65    5.90
  -1  12  33  -19.28   17.34
  -1  12  32   17.76   15.92
  -1  12  32  -18.78    7.04
  -1  12  31   15.87   15.98
  -1  12  31   12.31   14.11
  -1  12  30   -1.91    8.82
  -1  12  30   -7.19    2.60
  -1  12  29   -8.86    9.75
  -1  12  29   -9.07   13.63
  -1  12  28  -22.58   24.60
  -1  12  28   12.39   20.84
  -1  12  27  -15.79   23.04
  -1  12  27  -12.25   20.96
  -1  12  26   -7.82   11.24
  -1  12  26  -11.04   21.63
  -1  12  25   -8.16    8.78
  -1  12  25    7.10   11.84
  -1  12  24    1.10   14.04
  -1  12  24    1.00    7.42
  -1  12  23   -0.69    3.26
  -1  12  23   10.51   12.69
  -1  12  22   -3.41    5.74
  -1  12  22   -2.88    4.35
  -1  12  21   11.44   20.75
  -1  12  21   -2.67    8.58
   1 -12 -20  -13.94   15.58
  -1  12  20    4.82   15.48
   1 -12 -19   16.30   17.50
  -1  12  19  -18.70   15.24
   1 -12 -18    0.17   16.23
  -1  12  18    2.98    4.43
  -1  12  17   -5.02   10.69
   1 -12 -17   -3.74    7.51
   1 -12 -16   -0.11    3.46
  -1  12  16    6.51    9.59
   1 -12 -15   -7.11    7.98
  -1  12  15    0.53   11.89
  -1  12  14    7.19    8.13
  -1  12  14    2.11    7.33
   1 -12 -14   -4.81    9.76
   1 -12 -13   -2.77    7.20
  -1  12  13   -5.27   10.54
  -1  12  13   -0.17    5.28
   1 -12 -12   -1.24   10.38
  -1  12  12   -6.38    9.69
  -1  12  12   -3.89    9.54
  -1  12  11    9.10   12.57
   1 -12 -11    1.08    7.17
  -1  12  11   -1.39    9.22
  -1  12  10   17.60   14.72
   1 -12 -10   -4.05   11.13
  -1  12  10   -0.42    5.42
  -1  12   9   -1.67    4.91
   1 -12  -9    4.73    7.28
  -1  12   9    2.35    7.61
  -1  12   8   -6.76    7.94
  -1  12   8   -8.41    8.00
   1 -12  -8   -0.40   10.34
  -1  12   7  -14.45   10.97
  -1  12   7   -3.38    9.67
   1 -12  -7    1.77    5.83
  -1  12   6   -0.79    4.88
   1 -12  -6   14.05   16.94
  -1  12   6   -3.81   10.56
  -1  12   5   -0.17    6.37
  -1  12   5    0.52    3.73
   1 -12  -5    1.03    9.57
  -1  12   4   -1.30    1.83
  -1  12   4   -2.59    5.07
   1 -12  -4   11.22   15.59
  -1  12   3    4.54    3.52
  -1  12   3    2.32    9.46
   1 -12  -3   -6.96   12.14
  -1  12   3   -0.85    3.56
   1 -12  -2   -9.20   10.37
  -1  12   2   13.04    8.26
  -1  12   2   -6.79    4.67
  -1  12   1   12.96   12.29
   1 -12  -1   -7.06    9.07
  -1  12   0    9.50   13.45
   1 -12   0    0.40    7.96
  -1  12  -1  -13.58   14.32
   1 -12   1   14.21   15.03
  -1  12  -2    3.93    5.40
   1 -12   2   -8.86   12.69
   1 -12   2    4.54    3.60
   1 -12   3    3.56    6.37
   1 -12   3   -5.28    3.75
  -1  12  -3   -5.53    0.99
   1 -12   4    2.02    1.44
  -1  12  -4   20.48   14.98
  -1  12  -5   -6.32    5.26
  -1  12  -6   -6.34   11.19
  -1  12  -7    1.56    1.42
  -1  12  -8   -6.78   14.75
  -1  12  -9   -7.78   13.60
  -1  12 -10  -16.52   18.81
  -1  12 -11   -6.83    8.82
  -1  12 -12   -8.69   11.41
  -1  12 -13   -1.28   16.77
  -1  12 -14    0.49    1.03
  -1  12 -15  -20.75   20.36
  -1  12 -16   10.74   15.23
   1 -12  17   16.47   23.92
  -1  12 -17  -20.66   18.43
   1 -12  18    7.67   14.18
  -1  12 -18   -0.86    5.38
  -1  12 -19    7.93    9.51
   1 -12  19   -7.84    8.60
   1 -12  20   29.23   31.29
  -1  12 -20  -10.87   18.67
   1 -12  21    2.00   10.55
  -1  12 -21   -2.96    5.84
   1 -12  22   -8.91   11.72
  -1  12 -22  -21.39    9.99
  -1  12 -23   -8.22   11.68
   1 -12  23   42.59   34.19
   1 -12  24   -1.28   19.10
   1 -12  25   15.16   21.95
   1 -12  26    3.11   15.17
   1 -12  27    8.09   19.46
   1 -12  28   -0.53   19.32
   1 -12  29  -18.22   31.71
   1 -12  30   16.13   37.47
   1 -12  31   31.85   40.45
   1 -12  32   19.31   41.74
   1 -12  33  -22.73   17.81
   1 -12  34    9.16   27.86
   1 -12  35   55.53   37.18
   1 -12  36  -18.64   26.33
   1 -12  37    9.17   41.18
   1 -12  38   22.90   25.55
   1 -12  39  127.76   74.74
   1 -12  40   84.15   66.69
   1 -12  41   28.02   34.72
   1 -12  42   58.33   53.49
   1 -12  43  -24.23   52.62
  -1  11  46   20.33   22.80
  -1  11  45   59.90   33.28
  -1  11  44   -3.96   14.19
  -1  11  43   24.63   23.24
  -1  11  42   -9.01    4.43
  -1  11  41   61.56   38.75
  -1  11  41   12.42   13.33
  -1  11  40   33.02   35.60
  -1  11  40    4.34   11.45
  -1  11  39   14.91   20.54
  -1  11  39   17.62   20.34
  -1  11  38   25.17   27.90
  -1  11  38   12.35   20.04
  -1  11  37   -8.89   14.99
  -1  11  37    0.99   26.50
  -1  11  36    6.54   22.74
  -1  11  36    7.01   20.05
  -1  11  35    3.44   10.70
  -1  11  35  -18.12   10.32
  -1  11  34  -13.30   18.97
  -1  11  34   33.88   28.71
  -1  11  33  -10.17   11.45
  -1  11  33  -17.36   14.22
  -1  11  32   18.08   16.94
  -1  11  32   14.86   22.85
  -1  11  31    0.79    5.67
  -1  11  31    5.89   11.21
  -1  11  30    6.35   16.15
  -1  11  30  -31.22   25.96
  -1  11  29    2.77    9.57
  -1  11  29    6.07   15.69
  -1  11  28  -21.15   20.62
  -1  11  28    6.88   15.58
  -1  11  27   -4.16   11.53
  -1  11  27    0.49    7.95
  -1  11  26   -2.58    9.71
  -1  11  26  -12.40   17.78
  -1  11  25   -9.92    2.71
  -1  11  25  -14.40   17.96
  -1  11  24   -8.17   18.49
  -1  11  24   -3.54   11.98
  -1  11  23    5.01    8.78
  -1  11  23    4.89    8.02
  -1  11  22  -10.18   14.86
  -1  11  22   11.27   16.94
  -1  11  21   -7.05   11.04
  -1  11  21   -8.00   13.40
  -1  11  20    6.13   15.56
  -1  11  20    1.03   13.12
  -1  11  19    6.69    7.13
  -1  11  19   -1.50    6.94
   1 -11 -18   17.71   18.15
  -1  11  18   -2.15    9.57
   1 -11 -17    9.43    7.80
  -1  11  17   -0.87    4.27
  -1  11  16  -11.86   11.73
   1 -11 -16    1.98    2.92
   1 -11 -15   -0.25   13.55
  -1  11  15    1.35    1.49
  -1  11  14    6.12   14.38
   1 -11 -14    1.17    9.63
  -1  11  13    6.26    9.16
  -1  11  13    5.12    8.64
   1 -11 -13   -0.29   12.83
  -1  11  12   17.64   15.60
  -1  11  12   12.77   13.41
   1 -11 -12   -7.84    9.76
  -1  11  11   11.33    9.66
  -1  11  11   -8.69    3.72
   1 -11 -11    5.95    5.68
  -1  11  10   -5.17    4.71
  -1  11  10   20.44   16.44
   1 -11 -10   -0.32    6.92
  -1  11   9   10.11    8.86
   1 -11  -9    4.49    6.06
  -1  11   9   -4.06    8.22
   1 -11  -8   -5.13    8.86
  -1  11   8    5.38    3.96
  -1  11   8    6.14    9.50
  -1  11   7    3.21   10.85
   1 -11  -7    5.58   10.72
  -1  11   7   -8.88    6.60
   1 -11  -6    0.96    8.35
  -1  11   6   -3.19    6.20
  -1  11   6   -2.53    9.43
  -1  11   5    3.90    5.34
   1 -11  -5   -5.97   16.34
  -1  11   5    7.08    8.60
   1 -11  -4   18.86   17.19
  -1  11   4   -5.40    5.25
  -1  11   4    5.80   13.39
  -1  11   3    2.09    2.60
  -1  11   3   -4.14    7.03
  -1  11   3   -8.16   10.53
   1 -11  -3   -3.48   10.11
  -1  11   2   -4.21    2.15
  -1  11   2    0.11    2.18
   1 -11  -2   27.01   19.67
  -1  11   2    3.98    8.35
  -1  11   1   -7.02    4.13
   1 -11  -1   -5.85    5.44
  -1  11   1   -7.26    7.80
   1 -11  -1    1.47    3.28
  -1  11   0   -4.52   10.86
   1 -11   0    8.96   15.68
   1 -11   0   -2.99    2.19
   1 -11   1    4.09    3.32
  -1  11  -1   -2.62    9.99
   1 -11   1    4.07    8.33
  -1  11  -2   -0.67    9.23
   1 -11   2   12.74   15.46
   1 -11   2    0.38    1.40
   1 -11   3    0.94    3.96
  -1  11  -3   17.59   15.43
   1 -11   4   -4.16    3.68
  -1  11  -4  -33.54   18.38
  -1  11  -5   -0.43    7.29
  -1  11  -6   -5.16    7.73
  -1  11  -7   -3.34   13.33
  -1  11  -8  -13.89   21.63
  -1  11  -9   -6.77   14.14
  -1  11 -10   -3.77   10.28
  -1  11 -11   -2.75    8.06
  -1  11 -12   -7.61    8.91
  -1  11 -13  -22.24   17.63
  -1  11 -14    2.12    7.81
  -1  11 -15  -23.64   18.73
  -1  11 -16  -12.62    7.94
  -1  11 -17    5.72   10.35
  -1  11 -18   25.64   28.17
   1 -11  19   -0.37   14.42
  -1  11 -19    0.77   16.78
  -1  11 -20    1.11   15.35
   1 -11  20   20.96    8.43
   1 -11  21    7.47    7.95
  -1  11 -21    0.41   16.80
  -1  11 -22  -14.97   19.31
   1 -11  22    6.19   14.34
  -1  11 -23  -16.97   26.54
   1 -11  23   -1.07   12.76
  -1  11 -24   13.59   23.51
   1 -11  24    3.32   15.62
   1 -11  25   10.98   30.16
  -1  11 -25   11.71   24.07
   1 -11  26   -4.74   18.71
   1 -11  27   25.96   15.59
   1 -11  28    6.96   27.59
   1 -11  29   19.63   38.62
   1 -11  30   -8.39    7.48
   1 -11  31  -21.11   41.27
   1 -11  32  -34.65   43.04
   1 -11  33  -29.56   20.21
   1 -11  34   31.76   43.67
   1 -11  35   21.48   35.15
   1 -11  36  -35.96   25.06
   1 -11  37   -3.05   11.97
   1 -11  38   13.79   42.74
   1 -11  39   39.05   50.09
   1 -11  40   33.21   51.04
   1 -11  41   55.25   48.33
   1 -11  42   65.39   66.12
   1 -11  43   86.00   51.73
   1 -11  44   50.11   24.92
  -1  10  47   99.89   49.44
  -1  10  46   33.40   26.14
  -1  10  45   30.98   24.87
  -1  10  44   27.54    6.86
  -1  10  43   32.81   22.58
  -1  10  42   25.92   19.58
  -1  10  41    4.60   23.81
  -1  10  41   -0.91   21.62
  -1  10  40   29.54   35.32
  -1  10  40   -3.35   15.81
  -1  10  39   14.46   22.41
  -1  10  39    3.59   23.97
  -1  10  38    7.21    7.01
  -1  10  38   33.09   28.24
  -1  10  37   -6.99   12.16
  -1  10  37   30.38   29.62
  -1  10  36  -30.17   23.28
  -1  10  36   21.70   22.68
  -1  10  35  -40.60   28.39
  -1  10  35   -3.16   14.03
  -1  10  34  -23.26   28.81
  -1  10  34   -6.91   17.20
  -1  10  33   14.61   20.17
  -1  10  33    4.11    6.50
  -1  10  32   23.97   15.66
  -1  10  32   -8.16    7.96
  -1  10  31   -5.64   11.29
  -1  10  31    0.96   15.96
  -1  10  30   19.70   24.07
  -1  10  30   15.62   29.10
  -1  10  29   18.07   18.71
  -1  10  29   -6.98   10.61
  -1  10  28    4.51   14.11
  -1  10  28  -18.27   15.69
  -1  10  27   -0.34   18.32
  -1  10  27   -1.75    9.13
  -1  10  26    0.85   18.31
  -1  10  26    9.63    8.99
  -1  10  25    4.27   11.73
  -1  10  25   20.55   18.10
  -1  10  24   13.93   10.47
  -1  10  24    0.05   15.30
  -1  10  23   -4.15   10.66
  -1  10  23    3.02   10.82
  -1  10  22   -6.20   11.38
  -1  10  22  -18.36   12.03
  -1  10  21  -16.34   22.21
  -1  10  21    0.12    8.70
  -1  10  20   -3.11    9.17
  -1  10  20   10.02    9.39
  -1  10  19   12.40   12.66
  -1  10  19    2.44   12.53
  -1  10  18    3.87   13.52
  -1  10  18   -8.53   11.80
  -1  10  17    1.19    5.29
   1 -10 -17    7.18   15.65
  -1  10  16   13.47   14.18
   1 -10 -16    4.81    5.64
   1 -10 -15   -5.95    5.26
  -1  10  15   10.76   11.15
  -1  10  14    6.27    9.70
   1 -10 -14   14.85   14.63
   1 -10 -13  -15.96   16.56
  -1  10  13    7.23    8.25
   1 -10 -12   -1.79    1.10
  -1  10  12   -3.24    6.79
  -1  10  12    2.80   11.84
  -1  10  11    6.27    7.53
   1 -10 -11   -4.55    4.96
  -1  10  11    2.09    5.30
   1 -10 -10    3.56   10.22
  -1  10  10   -3.03    4.17
  -1  10  10  -11.31    9.67
   1 -10  -9   -4.60    9.99
  -1  10   9    5.42   10.37
  -1  10   9   11.73    9.27
   1 -10  -8   -4.88    4.40
  -1  10   8    4.82    9.84
  -1  10   8   -6.65    9.84
  -1  10   7    0.61    9.25
  -1  10   7    0.94    3.37
   1 -10  -7   -5.14   11.46
  -1  10   6   -2.63    2.73
   1 -10  -6    0.08    2.83
  -1  10   6    5.04    5.29
  -1  10   5   -1.46    1.49
  -1  10   5    3.67    5.61
   1 -10  -5    5.33    3.85
   1 -10  -4   -4.80    6.75
  -1  10   4    3.73    6.84
  -1  10   4   -0.37    4.73
  -1  10   3    3.77   10.29
  -1  10   3   -2.56    3.32
   1 -10  -3    4.78    4.74
  -1  10   3    6.09    8.71
  -1  10   2   16.17   16.86
  -1  10   2    3.49    9.19
   1 -10  -2   12.92   16.04
   1 -10  -2   12.99    6.61
  -1  10   2    0.77    3.49
  -1  10   1    1.57    2.02
   1 -10  -1   -0.68    0.58
  -1  10   1   -0.69    9.06
   1 -10  -1   -0.90    4.38
   1 -10   0   -6.86    5.08
  -1  10   0   12.45   12.25
   1 -10   0   -2.76    6.34
   1 -10   1    6.28   13.23
   1 -10   1    2.92    2.44
  -1  10  -1    1.82    3.34
   1 -10   2   -0.24    2.07
  -1  10  -2    1.59    6.90
  -1  10  -3    0.20    2.96
   1 -10   3    0.32    3.93
  -1  10  -4   -1.45    7.82
  -1  10  -5  -14.21   13.44
  -1  10  -6   -5.07   10.25
  -1  10  -7   -1.37    7.57
  -1  10  -8  -22.58   20.72
  -1  10  -9  -12.13   19.92
  -1  10 -10    6.77   10.53
  -1  10 -11  -11.09   19.06
  -1  10 -12   -5.94   15.00
  -1  10 -13  -28.82   19.56
  -1  10 -14    4.83    7.92
  -1  10 -15   12.95   16.99
  -1  10 -16    2.68    6.41
  -1  10 -17    1.73   17.46
  -1  10 -18   -9.62   16.99
  -1  10 -19   -8.60   10.94
  -1  10 -20    9.09    5.24
   1 -10  20    7.48   14.24
   1 -10  21   -2.46   26.22
  -1  10 -21    3.74   14.81
   1 -10  22    6.76    4.59
  -1  10 -22  -15.54   23.81
   1 -10  23  -30.59   26.12
  -1  10 -23   12.96   21.43
  -1  10 -24  -32.49   26.26
   1 -10  24    4.32   26.52
   1 -10  25   17.45   24.07
  -1  10 -25   -6.63   11.26
  -1  10 -26    0.82    5.84
   1 -10  26   -4.52   13.17
   1 -10  27  -26.55   29.23
   1 -10  28  -17.43   28.66
   1 -10  29   27.93   34.12
   1 -10  30  -15.03   22.51
   1 -10  31   -1.61   26.94
   1 -10  32    1.80   22.70
   1 -10  33  -46.46   36.28
   1 -10  34   43.42   48.68
   1 -10  35  -11.74   15.60
   1 -10  36   50.53   38.53
   1 -10  37  -29.57   30.13
   1 -10  38   63.70   61.36
   1 -10  39  -15.06   26.15
   1 -10  40  -18.93   27.08
   1 -10  41   39.21   49.23
   1 -10  42   82.04   75.90
   1 -10  43  122.19   93.06
   1 -10  44   43.23   64.75
   1 -10  45   88.59   62.89
  -1   9  47  -45.01   31.06
  -1   9  46   56.55   35.06
  -1   9  45   60.24   40.33
  -1   9  44   12.91   25.64
  -1   9  43    6.95   49.71
  -1   9  42   -4.32    4.59
  -1   9  41   45.55   40.55
  -1   9  41    9.19   10.45
  -1   9  40   22.12   14.93
  -1   9  40   19.26   21.28
  -1   9  39   16.90   28.74
  -1   9  39   -6.12   11.57
  -1   9  38   10.10   22.52
  -1   9  38   20.80   16.80
  -1   9  37   11.90    7.08
  -1   9  37   25.14   20.82
  -1   9  36  -24.57   14.42
  -1   9  36   -6.39   11.73
  -1   9  35   -3.09    2.68
  -1   9  35   -1.37   11.72
  -1   9  34    3.32    5.38
  -1   9  34   23.06   20.18
  -1   9  33   -9.41   22.84
  -1   9  33  -12.30   18.58
  -1   9  32  -14.53   16.75
  -1   9  32   -2.22    8.99
  -1   9  31   24.63   21.75
  -1   9  31    7.32    1.97
  -1   9  30   -4.00    8.90
  -1   9  30    9.93   11.95
  -1   9  29   -4.35   18.30
  -1   9  29   14.39   16.34
  -1   9  28   24.58   26.33
  -1   9  28    2.49   10.09
  -1   9  27   13.25   19.60
  -1   9  27   -6.97    7.75
  -1   9  26   -2.44    5.77
  -1   9  26   -6.67   15.00
  -1   9  25  -15.67   12.03
  -1   9  25   21.21   17.78
  -1   9  24   10.19   15.68
  -1   9  24    0.13    4.16
  -1   9  23    4.95    6.27
  -1   9  23   -1.70    6.55
  -1   9  22   -2.66   11.35
  -1   9  22   -7.01   13.58
  -1   9  21   25.92   22.83
  -1   9  21  -14.27   12.69
  -1   9  20   -2.82   10.53
  -1   9  20    6.49    5.53
  -1   9  19   -2.05    7.51
  -1   9  19  -13.14    8.36
  -1   9  18    5.35    5.21
  -1   9  18   -1.69    8.74
  -1   9  17    7.70    7.47
  -1   9  17    4.34    5.56
   1  -9 -16   12.38   15.88
  -1   9  16   -3.80    8.10
  -1   9  15  -14.01   12.32
   1  -9 -15    4.82   10.60
   1  -9 -14   -5.36    6.78
  -1   9  14  -14.49    9.88
  -1   9  13    3.83    8.57
   1  -9 -13    3.98    6.13
   1  -9 -12   14.73   16.32
  -1   9  12   10.17   10.85
  -1   9  11    4.10   11.47
  -1   9  11    1.16   10.45
   1  -9 -11    2.75    8.85
   1  -9 -10    7.27    6.74
  -1   9  10    7.94   11.30
  -1   9  10    0.50    5.90
  -1   9   9    0.65    7.80
   1  -9  -9   -0.62    5.34
  -1   9   9    3.05    9.08
  -1   9   8    7.82    6.52
   1  -9  -8   -3.36    6.49
  -1   9   8    3.30    6.04
   1  -9  -7   -1.10    1.75
  -1   9   7    1.21    4.66
  -1   9   7   -3.02    9.17
   1  -9  -6   -1.04   11.29
  -1   9   6   -2.70    3.63
  -1   9   6    5.55    9.07
  -1   9   5   -4.78   10.37
  -1   9   5   -0.73    4.57
   1  -9  -5   -5.83    5.70
  -1   9   4    3.10    4.71
  -1   9   4    1.72    3.22
   1  -9  -4   -6.61    2.67
  -1   9   3    3.14    1.95
  -1   9   3   -6.12   10.38
   1  -9  -3   17.80    8.82
   1  -9  -3   10.16   14.40
  -1   9   3   -3.41    5.20
  -1   9   2   13.79   12.34
  -1   9   2    3.04    1.48
   1  -9  -2    8.95    9.19
  -1   9   2    4.52    7.22
   1  -9  -2    5.98    4.43
  -1   9   1   12.82   13.56
   1  -9  -1  -11.29   11.22
  -1   9   1    7.19    8.73
   1  -9  -1   -2.81    3.41
  -1   9   0    6.86    5.75
   1  -9   0   -2.31    5.65
   1  -9   0    4.95    5.15
  -1   9  -1   -2.25    0.86
   1  -9   1    8.69   12.28
   1  -9   1   -1.50    1.90
  -1   9  -2   -7.20   10.92
   1  -9   2    4.60    1.35
  -1   9  -3    2.20    9.62
   1  -9   3    0.01    5.75
  -1   9  -4   -2.09    3.40
  -1   9  -5    1.75    6.15
  -1   9  -6   -0.74    6.23
  -1   9  -7   -0.87    6.33
  -1   9  -8    5.23    9.59
  -1   9  -9   11.37   15.97
  -1   9 -10    6.32    5.43
  -1   9 -11    3.32    5.87
  -1   9 -12   13.00   15.80
  -1   9 -13    2.76    2.55
  -1   9 -14   -5.95   11.56
  -1   9 -15   -3.08    7.40
  -1   9 -16    8.10    9.61
  -1   9 -17   -1.25    8.49
  -1   9 -18   -1.43   12.95
  -1   9 -19   10.54   14.37
  -1   9 -20   13.71   15.32
   1  -9  21  -14.65   23.53
  -1   9 -21   -3.00   13.22
  -1   9 -22    6.15   16.35
   1  -9  22  -10.99   25.47
  -1   9 -23   16.33   23.86
   1  -9  23   -0.68   13.31
   1  -9  24   30.33   32.47
  -1   9 -24   -0.66   18.98
  -1   9 -25   -8.39   12.08
   1  -9  25  -12.89   26.49
   1  -9  26  -26.29   30.10
  -1   9 -26  -10.94   18.07
   1  -9  27  -35.18   29.39
  -1   9 -27  -21.45   34.47
  -1   9 -28   -9.70    7.51
   1  -9  28  -10.79    7.87
   1  -9  29  -31.72   32.15
   1  -9  30   -0.62    3.19
   1  -9  31  -28.70   37.15
   1  -9  32  -33.15   35.78
   1  -9  33  -26.87    6.08
   1  -9  34   -8.22   22.26
   1  -9  35   25.78   33.44
   1  -9  36   11.96   36.10
   1  -9  37    5.78   30.94
   1  -9  38  -29.52    2.38
   1  -9  39   -3.49   34.95
   1  -9  40   19.22   32.98
   1  -9  41  -15.75   21.96
   1  -9  42   22.07   12.30
   1  -9  43   37.83   57.49
   1  -9  44  -37.03   32.87
   1  -9  45   20.76   51.06
   1  -9  46    0.62   27.79
  -1   8  47  -25.42   40.52
  -1   8  46  -49.36   32.54
  -1   8  45   43.23   35.55
  -1   8  44   22.81   24.51
  -1   8  43   -1.82    5.83
  -1   8  42   43.74   36.21
  -1   8  41  -34.92   23.29
  -1   8  41   25.51   26.66
  -1   8  40   24.16   17.90
  -1   8  40    1.42   21.56
  -1   8  39   26.99   21.18
  -1   8  39    4.41   19.19
  -1   8  38   10.04   23.07
  -1   8  38    3.34   12.35
  -1   8  37   18.93   29.25
  -1   8  37  -15.45   16.93
  -1   8  36   17.71   24.65
  -1   8  36    5.46   26.38
  -1   8  35    3.25   11.80
  -1   8  35    0.73   16.39
  -1   8  34   -6.06   18.44
  -1   8  34  -12.83   15.58
  -1   8  33  -10.55    8.67
  -1   8  33  -18.56   23.69
  -1   8  32   -5.69    8.78
  -1   8  32   12.28   16.40
  -1   8  31  -18.66   14.08
  -1   8  31    1.43   12.88
  -1   8  30   -6.99   14.28
  -1   8  30    0.45    5.05
  -1   8  29   -0.57   10.48
  -1   8  29  -14.68   14.91
  -1   8  28   23.77   21.25
  -1   8  28  -12.02    8.04
  -1   8  27   16.94   12.72
  -1   8  27   -9.64    9.50
  -1   8  26   19.20   13.18
  -1   8  26   -7.52   11.98
  -1   8  25    7.91    8.42
  -1   8  25   14.53   14.77
  -1   8  24   -1.10    4.67
  -1   8  24   -4.07    7.16
  -1   8  23   -3.49    5.33
  -1   8  23    2.93    8.83
  -1   8  22   -4.43   12.46
  -1   8  22   -1.53    3.86
  -1   8  21    4.84    2.79
  -1   8  21   16.91   17.92
  -1   8  20   -4.19    8.12
  -1   8  20   -2.92    7.94
  -1   8  19   -3.55    5.23
  -1   8  19    0.18    8.49
  -1   8  18   -4.22    4.69
  -1   8  18    9.15   11.42
  -1   8  17   -9.28   11.10
  -1   8  17   -0.59    2.06
  -1   8  16   -3.71    5.76
  -1   8  16   -5.05   24.98
  -1   8  15   15.13   12.54
  -1   8  15   -0.57    8.05
  -1   8  14    2.12    8.74
   1  -8 -14   15.66   14.45
   1  -8 -13    0.14    7.48
  -1   8  13  -11.55   11.85
   1  -8 -12    5.80    9.48
  -1   8  12    6.14   10.76
   1  -8 -11   -2.70    5.09
  -1   8  11  -15.35    7.38
  -1   8  11   10.34    9.55
   1  -8 -10   13.72   11.52
  -1   8  10    7.95   11.87
  -1   8  10   -2.31    6.03
   1  -8  -9    7.85   11.15
  -1   8   9   11.53   12.31
  -1   8   9  -12.75    8.31
   1  -8  -8   -0.91    6.34
  -1   8   8    0.45    7.03
  -1   8   8    2.49    5.73
   1  -8  -7    8.16    8.14
  -1   8   7   -4.18    2.73
  -1   8   7   -6.98    2.01
  -1   8   6   -5.05    7.31
  -1   8   6    5.66    6.44
   1  -8  -6   -7.90    1.77
  -1   8   5   11.71    8.08
   1  -8  -5   -4.60    8.60
  -1   8   5   -2.81    4.63
  -1   8   4    4.76    5.63
   1  -8  -4   -3.90    8.35
  -1   8   4   -4.93    6.50
  -1   8   3   -2.56    4.62
  -1   8   3   -0.07    4.06
   1  -8  -3    7.68    7.64
   1  -8  -3   14.87    7.95
  -1   8   3   -0.11    4.61
   1  -8  -2    0.94    1.28
   1  -8  -2    0.90    7.83
  -1   8   2    1.43    1.17
  -1   8   2   -9.91    9.81
  -1   8   2    7.71    9.93
  -1   8   1   23.73   15.77
  -1   8   1   -1.21    1.48
  -1   8   1    1.60    2.73
   1  -8  -1   15.67   14.50
   1  -8  -1   -2.84    3.14
   1  -8   0    5.13    5.73
  -1   8   0   -6.76   10.27
   1  -8   0    0.66    3.54
  -1   8  -1    7.91    5.77
   1  -8   1   -5.05    4.27
  -1   8  -2    3.17    7.40
   1  -8   2    5.12    1.09
  -1   8  -3   -0.86    5.63
  -1   8  -4   -1.31    3.90
  -1   8  -5   -1.73    6.75
  -1   8  -6   -3.23   13.38
  -1   8  -7    2.21    1.26
  -1   8  -8   -2.84    5.08
  -1   8  -9  -11.34   16.09
  -1   8 -10    9.34    9.37
  -1   8 -11    3.33    5.43
  -1   8 -12   -3.82    8.08
  -1   8 -13    3.81   10.52
  -1   8 -14   10.45   16.61
  -1   8 -15   -2.46    7.19
  -1   8 -16   16.75   21.67
  -1   8 -17   -2.96   15.72
  -1   8 -18    1.69   14.46
  -1   8 -19   -1.75    8.45
  -1   8 -20  -14.12   20.74
  -1   8 -21    2.97   14.25
   1  -8  21  -24.78   20.44
  -1   8 -22   29.90   22.81
   1  -8  22   -1.97    2.98
   1  -8  23   -7.28   10.62
  -1   8 -23   33.31   25.99
   1  -8  24   27.90   26.20
  -1   8 -24   14.63   17.36
  -1   8 -25  -18.32   29.14
   1  -8  25   15.29   37.40
  -1   8 -26   -7.49   12.72
   1  -8  26  -13.98   15.14
   1  -8  27    5.63   13.22
  -1   8 -27   -5.01    7.97
  -1   8 -28  -29.54   24.06
   1  -8  28  -41.36   31.83
   1  -8  29    8.46   11.63
  -1   8 -29  -70.75   37.80
   1  -8  30   -6.84   20.40
   1  -8  31    2.73   32.26
   1  -8  32  -43.85   35.07
   1  -8  33   25.21   25.95
   1  -8  34   -7.00   22.31
   1  -8  35  -19.76    5.52
   1  -8  36    5.84   27.93
   1  -8  37   33.92   42.28
   1  -8  38  -10.86   23.00
   1  -8  39   19.70   50.99
   1  -8  40  -33.89   14.62
   1  -8  41   13.98    9.73
   1  -8  42   41.33   23.46
   1  -8  43   55.26   46.57
   1  -8  44   63.10   68.71
   1  -8  45   28.06   14.41
   1  -8  46   12.27   22.89
   1  -8  47   10.20   29.79
   1  -8  48  -21.61   32.57
  -1   7  48  -34.83   28.39
  -1   7  47   57.85   36.14
  -1   7  46  -16.76    5.59
  -1   7  45  -10.48   32.61
  -1   7  44  -23.17   41.07
  -1   7  43    8.85    7.52
   1  -7 -42    5.74   18.46
  -1   7  42   32.40   32.54
   1  -7 -41  -14.74   20.21
  -1   7  41   13.12   32.56
  -1   7  40   -5.51   18.46
   1  -7 -40    2.76   15.27
  -1   7  39   13.53   23.35
   1  -7 -39   -0.17   10.41
   1  -7 -38    2.88   10.70
  -1   7  38    8.38   22.52
  -1   7  37    3.04   12.77
   1  -7 -37   -1.61    5.98
  -1   7  36   -1.32   20.38
   1  -7 -36   17.60   13.93
   1  -7 -35    4.40    5.82
  -1   7  35   32.21   29.38
  -1   7  34    7.60   15.64
   1  -7 -34    3.48    3.33
   1  -7 -33   -0.78   22.04
  -1   7  33    8.07   16.45
  -1   7  32    3.19    6.53
   1  -7 -32   -9.91   12.12
   1  -7 -31   19.63   20.07
  -1   7  31   -0.12   16.53
  -1   7  30   -3.80    4.82
  -1   7  30   17.27   22.85
  -1   7  29   33.17   26.91
  -1   7  29    5.12    2.31
  -1   7  28   22.03   20.98
  -1   7  28    8.91   12.48
  -1   7  27    8.45    3.16
  -1   7  27   27.51   20.06
  -1   7  26   -6.24    5.73
  -1   7  26   -1.12   17.58
  -1   7  25  -13.42   19.98
  -1   7  25    3.70    7.84
  -1   7  24   20.13   14.90
  -1   7  24    2.50   11.62
  -1   7  23    6.85   10.01
  -1   7  23    2.60   18.40
  -1   7  22   14.14   18.06
  -1   7  22  -18.63   18.71
  -1   7  21   -2.94    9.07
  -1   7  21    8.74    2.05
  -1   7  20   -3.75    7.60
  -1   7  20  -10.82   12.39
  -1   7  19   -0.87    5.14
  -1   7  19   14.02   15.23
  -1   7  18   -8.69    5.12
  -1   7  18   -1.42    4.21
  -1   7  17   -4.16    7.30
  -1   7  17    9.00    7.62
  -1   7  16    3.13    9.97
  -1   7  16    4.10    4.40
  -1   7  15    6.98   10.20
  -1   7  15    1.84    5.46
  -1   7  14    0.17    6.76
  -1   7  14    9.69   10.70
   1  -7 -13   -8.57    5.66
  -1   7  13    6.64    7.11
  -1   7  12   -7.26    4.64
   1  -7 -12    0.13    2.89
   1  -7 -11   -7.47    3.59
  -1   7  11   -0.43    6.32
  -1   7  10   -1.56    9.39
   1  -7 -10   -8.40   10.99
  -1   7  10   18.26   13.91
  -1   7   9   -0.97    4.98
  -1   7   9   -2.89    5.91
   1  -7  -9   -2.95    4.58
  -1   7   8    1.15    5.04
  -1   7   8   -1.00    4.28
   1  -7  -8   -0.33    5.38
   1  -7  -7    1.81    2.12
  -1   7   7    9.82    7.72
  -1   7   7    8.01   10.63
  -1   7   6   -3.60    9.19
   1  -7  -6   -6.54    5.59
  -1   7   6    5.64    4.90
  -1   7   5    2.03    4.97
  -1   7   5   -5.36    5.92
   1  -7  -5   -3.72    1.24
   1  -7  -4   -9.62   12.27
  -1   7   4    1.48    3.02
   1  -7  -4   16.79   10.96
  -1   7   4    0.96    6.08
   1  -7  -3   10.40   12.76
  -1   7   3   -1.22    3.25
  -1   7   3   -0.32    1.28
  -1   7   3   16.05   12.53
   1  -7  -3    2.39    4.01
  -1   7   2    4.59    3.85
   1  -7  -2    0.65    2.76
  -1   7   2    7.83    9.94
  -1   7   2    6.22    6.50
   1  -7  -2   11.06   10.61
  -1   7   1    1.17    5.48
   1  -7  -1    2.85    3.73
  -1   7   1   -3.46    3.96
  -1   7   1   -0.28    4.82
   1  -7  -1    8.99   10.64
  -1   7   0   -4.89    1.46
   1  -7   0    1.93    1.27
   1  -7   0    5.20    6.22
  -1   7  -1   -9.73    9.67
   1  -7   1    2.72    2.68
   1  -7   2   11.04    4.86
  -1   7  -2   -3.10    2.37
  -1   7  -3    0.31    4.77
  -1   7  -4    1.61    5.10
  -1   7  -5    0.50    1.89
  -1   7  -6    3.06   10.71
  -1   7  -7    2.75    9.20
  -1   7  -8   -0.25    6.39
  -1   7  -9    5.24    8.34
  -1   7 -10   24.07   19.79
  -1   7 -11    8.27   12.57
  -1   7 -12   -7.69   14.80
  -1   7 -13   -6.43   15.24
  -1   7 -14   -3.16    3.71
  -1   7 -15   22.03   16.71
  -1   7 -16    2.37   10.56
  -1   7 -17   -0.96   10.44
  -1   7 -18    5.94   17.86
  -1   7 -19    4.09    6.36
  -1   7 -20   -2.43    8.73
   1  -7  21   -6.31    5.78
  -1   7 -21   -4.82   15.97
  -1   7 -22  -63.43   31.58
   1  -7  22   -8.48    6.28
  -1   7 -23  -20.32   18.17
   1  -7  23    1.62   12.16
  -1   7 -24  -30.36   22.58
   1  -7  24   -6.24   20.34
   1  -7  25  -65.94   37.44
  -1   7 -25    8.78   20.04
  -1   7 -26  -12.54   11.53
   1  -7  26  -11.16   25.29
   1  -7  27  -20.26   39.34
  -1   7 -27  -20.97   27.36
  -1   7 -28  -26.04   33.26
   1  -7  28   -3.58   24.01
   1  -7  29  -10.62   12.71
  -1   7 -29   32.20   26.31
  -1   7 -30   -0.37    1.37
   1  -7  30   27.47   33.40
   1  -7  31    9.13   26.12
   1  -7  32   -8.79    4.09
   1  -7  33  -12.95   10.72
   1  -7  34  -22.55   30.88
   1  -7  35    4.51   11.61
   1  -7  36   -9.75   27.71
   1  -7  37    4.38   17.26
   1  -7  38   41.40   39.57
   1  -7  39  -28.14   48.40
   1  -7  40  -20.77   29.24
   1  -7  41  -10.06   17.86
   1  -7  42  -30.67   23.68
   1  -7  43    1.92   32.55
   1  -7  44   44.68   60.46
   1  -7  45  100.05   67.26
   1  -7  46   42.79   47.57
   1  -7  47   57.23   56.60
   1  -7  48  112.45   86.95
   1  -7  49   90.07   63.48
  -1   6  48    7.44   21.51
  -1   6  47  -14.34   30.83
  -1   6  46   18.30   21.92
  -1   6  45   40.16   22.30
   1  -6 -44  -15.16   17.68
  -1   6  44  -16.78   17.38
   1  -6 -43   -5.39   22.95
  -1   6  43  -15.72   10.57
  -1   6  42  -20.46   16.74
   1  -6 -42   16.26    3.85
   1  -6 -41    0.54   13.47
  -1   6  41  -22.67   13.72
  -1   6  40   -5.47   16.32
   1  -6 -40    9.85   26.14
  -1   6  39   -6.39   15.69
   1  -6 -39    2.83   11.33
  -1   6  38   -1.22   17.34
   1  -6 -38   32.44   27.85
  -1   6  37    7.28   10.41
   1  -6 -37    9.25   27.79
  -1   6  36  -15.98   15.03
   1  -6 -36  -13.33    4.08
  -1   6  35   -9.19   14.24
   1  -6 -35   34.00   28.62
  -1   6  34  -14.73   15.10
   1  -6 -34    8.47   17.33
  -1   6  33   17.93    9.35
   1  -6 -33   13.88   15.87
   1  -6 -32    4.89   20.83
  -1   6  32    8.36   14.63
  -1   6  31    2.14   19.70
   1  -6 -31    6.18    6.74
  -1   6  30   11.84   13.65
   1  -6 -30    6.13    8.71
   1  -6 -29    7.50    9.99
  -1   6  29   42.37   20.94
   1  -6 -28  -10.23    5.45
  -1   6  28   -6.39    5.74
  -1   6  27   -4.46    5.31
   1  -6 -27    5.42    3.74
  -1   6  26    8.55    9.73
   1  -6 -26   -2.41    6.87
   1  -6 -25    4.08   14.79
  -1   6  25  -15.95   15.13
   1  -6 -24   11.98   14.50
  -1   6  24    1.73    4.89
   1  -6 -23    9.73    8.24
  -1   6  23   19.73   19.58
  -1   6  22   13.32   13.54
  -1   6  22   13.30   10.69
  -1   6  21    2.36    4.97
  -1   6  21    3.20    7.14
  -1   6  20   -1.77    9.76
  -1   6  20    6.84    6.97
  -1   6  19    9.70   11.68
  -1   6  19    5.83   11.11
  -1   6  18   -4.27    8.97
  -1   6  18   -3.29    4.71
  -1   6  17    3.64    3.45
  -1   6  17    0.33    3.78
  -1   6  16    0.81    4.93
  -1   6  16    2.19    7.53
  -1   6  15   -8.96    8.26
  -1   6  15   -8.54   10.57
  -1   6  14   -2.70    6.31
  -1   6  14   -0.98    2.66
  -1   6  13    3.97   10.17
  -1   6  13   -3.51    6.37
  -1   6  12   14.90   11.55
  -1   6  12   -2.81    4.09
  -1   6  11    3.74    6.44
   1  -6 -11    5.30    8.15
   1  -6 -10    8.23    8.62
  -1   6  10    2.59    8.16
  -1   6   9   -7.41    6.55
   1  -6  -9    5.99    4.31
  -1   6   9   18.99   12.30
  -1   6   8    9.66    8.28
   1  -6  -8   -0.42    5.46
  -1   6   8   -1.95    3.85
  -1   6   7    3.85    3.85
  -1   6   7   -4.27    3.35
   1  -6  -7    2.24    2.93
  -1   6   6    0.21    2.80
   1  -6  -6   10.24    9.83
  -1   6   6    3.85    7.22
   1  -6  -5   -1.13    1.97
  -1   6   5   -4.80    6.25
  -1   6   5    5.78    6.52
  -1   6   4   -3.81    4.49
   1  -6  -4    4.76    4.34
  -1   6   4    6.64    7.62
  -1   6   3    2.11    6.07
   1  -6  -3    3.27    2.97
   1  -6  -3    0.85    6.27
  -1   6   3    4.78    6.38
  -1   6   3    1.11    2.89
  -1   6   2   -3.15    2.73
   1  -6  -2    8.80    9.32
  -1   6   2   -1.40    3.76
  -1   6   2    2.88    5.49
   1  -6  -2   -9.33    5.48
   1  -6  -1    5.71    5.82
  -1   6   1    1.95    9.35
   1  -6  -1    3.96    3.72
  -1   6   1   -2.14    2.68
  -1   6   0   -1.80    6.05
   1  -6   0   -1.45    2.20
  -1   6  -1   17.66   12.38
   1  -6   1    1.54    5.37
  -1   6  -2   -0.24    6.47
  -1   6  -3   -3.89    5.97
  -1   6  -4  -12.09    6.81
  -1   6  -5   -5.62    8.71
  -1   6  -6   -2.64    4.03
  -1   6  -7   -0.98    7.06
  -1   6  -8   13.49   14.58
  -1   6  -9    6.64    7.80
  -1   6 -10    7.65   11.18
  -1   6 -11   10.48   15.38
  -1   6 -12    7.02   16.35
  -1   6 -13   -1.55    2.69
  -1   6 -14   12.87   14.14
  -1   6 -15   13.52   12.27
  -1   6 -16   29.86   19.57
  -1   6 -17    2.83    9.57
  -1   6 -18    7.86   19.50
  -1   6 -19    3.00   15.37
  -1   6 -20   -3.82    5.74
   1  -6  21  -21.98   25.33
  -1   6 -21   -2.15    3.14
   1  -6  22   -5.98   11.87
  -1   6 -22   -3.27    9.47
  -1   6 -23   -1.08    4.99
   1  -6  23   10.47   19.53
   1  -6  24   22.52   19.12
  -1   6 -24   -9.26   20.67
  -1   6 -25   -4.62   20.56
   1  -6  25    6.56   12.35
   1  -6  26    6.63   30.46
  -1   6 -26    2.87    7.04
   1  -6  27    1.11   13.01
  -1   6 -27   16.39    6.64
   1  -6  28   13.08   15.34
  -1   6 -28   27.71   22.14
  -1   6 -29   38.41   29.05
   1  -6  29   11.41    9.38
  -1   6 -30   20.28   16.94
   1  -6  30   -4.04   16.69
   1  -6  31  -19.08   32.75
  -1   6 -31   -6.72   22.63
  -1   6 -32  -15.30   29.88
   1  -6  32  -33.16   33.71
   1  -6  33    3.61    9.38
   1  -6  34   -6.18   23.16
   1  -6  35  -24.92   40.64
   1  -6  36  -14.40   31.98
   1  -6  37  -28.52   22.07
   1  -6  38   37.22   43.63
   1  -6  39  -20.66   32.71
   1  -6  40  -30.10   43.49
   1  -6  41  -25.63   42.52
   1  -6  42  -43.02   40.14
   1  -6  43    2.71   46.89
   1  -6  44  -12.04   13.59
   1  -6  45   17.20   25.82
   1  -6  46   22.51   19.75
   1  -6  47   18.24   65.43
   1  -6  48   -8.02   46.22
   1  -6  49   25.93   72.79
   1  -6  50   35.96   18.92
  -1   5  48  -30.61   32.41
  -1   5  47  -38.44   30.17
  -1   5  46   17.21   19.20
  -1   5  45   23.58   20.60
  -1   5  44  -10.99   12.54
   1  -5 -44  -69.03   38.48
   1  -5 -43  -45.57   30.73
  -1   5  43  -29.23   23.87
   1  -5 -42    5.04   31.88
  -1   5  42   30.22    9.97
  -1   5  41   -4.91   10.50
   1  -5 -41  -58.66   33.68
   1  -5 -40   39.21   31.79
  -1   5  40    7.63    8.58
  -1   5  39   19.66   25.73
   1  -5 -39    9.36   18.53
  -1   5  38   12.52   23.58
   1  -5 -38    8.60    8.76
  -1   5  37   45.73   26.28
   1  -5 -37   10.67   16.86
  -1   5  36  -12.08   19.75
   1  -5 -36   -3.42    5.89
  -1   5  35    0.30    9.48
   1  -5 -35   17.38   20.46
   1  -5 -34   10.25   17.83
  -1   5  34  -10.18   12.73
   1  -5 -33   -6.75   12.59
  -1   5  33    9.07    8.92
   1  -5 -32   15.25   10.71
  -1   5  32    0.72   16.25
   1  -5 -31   -6.60   12.04
  -1   5  31   -7.91    2.27
  -1   5  30   12.88   17.17
   1  -5 -30   -3.73   12.61
   1  -5 -29   22.33   17.94
  -1   5  29    8.22   10.21
  -1   5  28    7.44   13.85
   1  -5 -28  -13.45   15.40
  -1   5  27   -4.90    4.77
   1  -5 -27   -1.14    1.94
   1  -5 -26   -5.32    9.77
  -1   5  26   -8.26   16.98
  -1   5  25    0.97    5.13
   1  -5 -25   -7.52   13.25
   1  -5 -24    2.96    5.05
  -1   5  24    6.98   10.98
   1  -5 -23    6.28   12.17
  -1   5  23    4.48    8.79
  -1   5  22   -0.86    9.97
   1  -5 -22   -9.53   13.74
  -1   5  21    0.26    2.23
   1  -5 -21    2.52    7.69
  -1   5  20    4.16    7.43
   1  -5 -20   -6.91   10.23
  -1   5  19   14.42   12.76
   1  -5 -19   19.53   13.75
  -1   5  18    5.22    5.68
   1  -5 -18   -5.69    6.71
  -1   5  17    6.48    5.70
   1  -5 -17   -0.48    3.46
  -1   5  16   17.85   13.45
  -1   5  16   -4.55    6.83
  -1   5  15    2.53    7.98
  -1   5  15    5.40    7.28
  -1   5  14    6.04    6.04
  -1   5  14   11.48    7.75
  -1   5  13   -0.62    4.76
  -1   5  13    2.99    2.43
  -1   5  12    2.83    4.42
  -1   5  12    3.71    4.06
  -1   5  11   -5.14    2.81
  -1   5  11   -0.06    2.97
  -1   5  10   -9.38    6.89
   1  -5  -9    9.32    8.88
  -1   5   9   23.65   15.40
  -1   5   9   -0.76    1.96
  -1   5   8    9.59    9.42
  -1   5   8    4.63    5.57
   1  -5  -8   -8.83    7.19
   1  -5  -7    8.47    7.29
  -1   5   7   -5.51    6.59
  -1   5   7    1.28    4.21
  -1   5   6   -2.90    3.42
   1  -5  -6   -7.11    5.37
  -1   5   6    9.37    6.83
   1  -5  -5    6.19    1.13
  -1   5   5   -0.69    2.12
  -1   5   5   -6.34    7.08
   1  -5  -4   -3.72    7.05
  -1   5   4   -2.15    5.02
  -1   5   4   -0.18    5.53
   1  -5  -3    5.02    5.22
  -1   5   3   -5.18    4.93
  -1   5   3    8.02    6.90
  -1   5   3    0.45    2.48
  -1   5   2    1.58    2.79
  -1   5   2   -1.13    4.25
   1  -5  -2   13.22    9.01
  -1   5   2    8.11    6.62
  -1   5   1    0.12    3.19
  -1   5   1    1.15    1.67
   1  -5  -1    3.45    4.17
  -1   5   0   -2.43    3.82
  -1   5   0   -4.35    4.17
  -1   5  -1    1.23    3.42
  -1   5  -2    2.77    3.47
  -1   5  -3    1.39    4.62
  -1   5  -4    3.13    4.29
  -1   5  -5    8.74    9.49
  -1   5  -6    4.23    6.97
  -1   5  -7    5.70    9.71
  -1   5  -8    5.58   13.70
  -1   5  -9    8.72    9.35
  -1   5 -10   -6.64    5.17
  -1   5 -11   17.88   12.69
  -1   5 -12   -7.92   10.48
  -1   5 -13    0.55    5.93
  -1   5 -14    1.21    9.49
  -1   5 -15   -4.34   10.57
  -1   5 -16   -3.96    3.50
  -1   5 -17  -12.30   16.02
  -1   5 -18   -0.52    6.47
  -1   5 -19  -10.22   16.44
  -1   5 -20    1.37    5.03
  -1   5 -21   -9.50   15.42
   1  -5  22   20.85   21.11
  -1   5 -22    1.81    5.95
  -1   5 -23   -4.95    5.54
   1  -5  23   -9.80   18.09
   1  -5  24    6.75   21.44
  -1   5 -24  -12.79   19.83
   1  -5  25  -11.98   20.56
  -1   5 -25   -0.90   12.38
   1  -5  26    6.66   11.29
  -1   5 -26  -14.73   26.14
   1  -5  27  -30.94   29.28
  -1   5 -27  -14.42   17.34
   1  -5  28   -4.36   14.32
  -1   5 -28  -17.72   23.35
  -1   5 -29  -16.44   23.92
   1  -5  29    4.21    8.10
  -1   5 -30    1.14    8.38
   1  -5  30   22.19   33.29
   1  -5  31  -17.71   18.96
  -1   5 -31   18.06    6.67
  -1   5 -32   -6.44   19.54
   1  -5  32   16.85   29.68
  -1   5 -33   18.48   29.42
   1  -5  33    6.51   21.63
   1  -5  34  -21.50   34.28
   1  -5  35  -39.68   44.91
   1  -5  36    5.20   15.01
   1  -5  37  -27.88   38.87
   1  -5  38   -7.53   14.83
   1  -5  39    2.05    8.35
   1  -5  40  -19.62   15.75
   1  -5  41  -58.48   45.99
   1  -5  42  -23.06   42.56
   1  -5  43  -21.73   40.52
   1  -5  44   43.63   54.21
   1  -5  45   -8.03   20.06
   1  -5  46   31.11   44.41
   1  -5  47    0.18   52.45
   1  -5  48    1.51   24.98
   1  -5  49  -31.30   36.21
   1  -5  50 -133.19   75.70
   1  -5  51   13.76   24.64
  -1   4  49   -9.07   25.65
  -1   4  48  -34.27   28.93
  -1   4  47  -36.51   29.78
  -1   4  46    7.46    3.23
  -1   4  45  -43.52   37.25
  -1   4  44    5.63   10.74
   1  -4 -44   -5.44   15.59
  -1   4  43    0.10   10.03
   1  -4 -43    1.17   31.82
   1  -4 -42   -2.25   11.07
  -1   4  42   23.47   19.64
  -1   4  41   31.81   26.92
   1  -4 -41  -29.13   11.93
  -1   4  40    8.50   14.69
   1  -4 -40    1.82   29.23
  -1   4  39   -5.62    3.23
   1  -4 -39   -3.10   23.42
  -1   4  38   -1.90   10.42
   1  -4 -38   31.82   24.27
   1  -4 -37   29.93   19.92
  -1   4  37  -13.15   10.72
   1  -4 -36   26.55   25.28
  -1   4  36    6.89    9.97
   1  -4 -35    9.25   19.02
  -1   4  35   -4.69   19.20
   1  -4 -34    8.75    7.04
  -1   4  34   12.79   17.18
   1  -4 -33    1.11    8.16
  -1   4  33   -7.67   12.83
   1  -4 -32   10.75   16.27
  -1   4  32    6.32    7.52
   1  -4 -31   10.59   13.52
  -1   4  31   11.51   19.00
  -1   4  30   -6.58   10.15
   1  -4 -30   -8.23   14.17
  -1   4  29    1.77   10.99
   1  -4 -29    1.36   14.30
   1  -4 -28    8.70    8.85
  -1   4  28   17.27   25.97
   1  -4 -27   11.82   11.41
  -1   4  27    4.91   14.48
  -1   4  26    9.75   10.34
   1  -4 -26   -2.25    9.65
   1  -4 -25    1.82    4.90
  -1   4  25   10.60   12.23
  -1   4  24   -3.78    7.30
   1  -4 -24   17.02   19.41
   1  -4 -23   -3.06    7.52
  -1   4  23    3.89    4.01
  -1   4  22   -7.99   10.04
   1  -4 -22   -1.05    3.08
  -1   4  21   -2.23   11.08
   1  -4 -21   23.61   20.45
   1  -4 -20    5.62   11.23
  -1   4  20   -1.94    7.36
  -1   4  19    0.81    9.29
   1  -4 -19    7.35    4.62
   1  -4 -18  -10.29    8.00
  -1   4  18    3.67    8.18
  -1   4  17    6.42    9.16
   1  -4 -17   -3.23    8.99
  -1   4  16    0.03    3.80
   1  -4 -16   11.40   10.45
  -1   4  15   -4.94    7.19
   1  -4 -15   -3.35    3.31
   1  -4 -14    7.77    8.25
  -1   4  14    2.73    4.97
   1  -4 -13   -6.77    2.97
  -1   4  13   15.64    9.20
  -1   4  12    0.06    3.99
  -1   4  12    7.09    5.57
  -1   4  11    4.84    3.49
  -1   4  11   -2.23    2.77
  -1   4  10    5.14    2.12
  -1   4  10    4.54    9.16
  -1   4   9    4.75    5.15
  -1   4   9   12.63   13.12
  -1   4   9    2.74    5.60
  -1   4   8    2.05   11.61
   1  -4  -8   -6.32    5.87
  -1   4   8    2.42    6.36
   1  -4  -7   -0.43    1.94
  -1   4   7   -4.33    4.75
  -1   4   7    1.86    6.69
   1  -4  -6   -2.67    3.12
  -1   4   6    0.09    4.87
  -1   4   6    5.07    3.35
   1  -4  -5   -4.92    3.15
  -1   4   5    0.04    0.97
  -1   4   5    3.18    6.22
  -1   4   4   -0.01    5.06
  -1   4   4   -2.26    2.41
   1  -4  -4    1.01    1.97
  -1   4   3    1.71    3.56
   1  -4  -3    4.26    3.20
  -1   4   2    5.68    3.40
   1  -4  -2   -0.63    2.57
  -1   4   1    2.60    3.13
  -1   4   0    0.84    1.56
  -1   4   0    2.59    2.07
  -1   4  -1   -4.70    6.15
  -1   4  -2    2.84    6.21
  -1   4  -3   17.46   13.71
  -1   4  -4    4.29    7.10
  -1   4  -5   11.04    7.14
  -1   4  -6   -4.47    7.15
  -1   4  -7   -1.89    4.27
  -1   4  -8   -1.04    4.16
  -1   4  -9   -5.07    4.85
  -1   4 -10    5.40   10.21
  -1   4 -11   -7.40   10.89
  -1   4 -12   -3.77    3.13
  -1   4 -13    2.80    3.60
  -1   4 -14    0.60    7.90
  -1   4 -15   -2.22    7.35
  -1   4 -16    2.07    8.48
  -1   4 -17   -1.06   10.45
  -1   4 -18    4.14    9.58
  -1   4 -19   -0.06   10.77
  -1   4 -20  -26.05   18.48
  -1   4 -21    2.99    7.91
  -1   4 -22    1.88   17.48
   1  -4  22  -15.43   23.57
   1  -4  23   -9.61   13.33
  -1   4 -23   19.02   18.13
  -1   4 -24   -6.41   18.22
   1  -4  24   -4.48   17.13
   1  -4  25   -0.87   18.14
  -1   4 -25   -6.36   15.12
   1  -4  26   -5.32   13.09
  -1   4 -26  -13.93   20.78
   1  -4  27   -7.40   17.11
  -1   4 -27   -8.35   11.50
  -1   4 -28    9.27   17.31
   1  -4  28   15.99   15.56
  -1   4 -29  -24.72   26.70
   1  -4  29  -30.25   38.82
   1  -4  30  -14.72   21.97
  -1   4 -30  -57.92   32.74
   1  -4  31  -10.70   24.26
  -1   4 -31   -5.47   17.71
   1  -4  32   -5.55   19.62
  -1   4 -32  -20.71   31.55
  -1   4 -33   18.36   23.77
   1  -4  33  -32.79   27.72
  -1   4 -34   -4.15    9.30
   1  -4  34    7.30   21.75
   1  -4  35    3.53   21.98
   1  -4  36  -19.99   18.90
   1  -4  37   -6.42   35.05
   1  -4  38  -17.01   31.84
   1  -4  39   -6.97   26.75
   1  -4  40  -25.01   34.26
   1  -4  41  -19.52   29.52
   1  -4  42    4.06   33.06
   1  -4  43  -27.11   43.14
   1  -4  44  -28.66   43.60
   1  -4  45   -9.00    9.68
   1  -4  46  -56.84   68.98
   1  -4  47  -59.09   62.21
   1  -4  48   22.49   22.50
   1  -4  49   19.07   41.58
   1  -4  50 -123.67   71.90
   1  -4  51   15.31   33.23
   1  -4  52 -126.06   74.34
  -1   3  49  -33.86   36.09
  -1   3  48   -4.74   17.93
  -1   3  47  -11.44   30.95
  -1   3  46  -24.44   41.26
  -1   3  45  -48.10   38.87
  -1   3  44  -34.36   39.98
   1  -3 -43   28.14    7.96
  -1   3  43   -5.21   14.65
  -1   3  42  -12.30   16.42
   1  -3 -42  -27.36   18.47
  -1   3  41  -10.09   21.34
   1  -3 -41   16.61   32.70
  -1   3  40   32.36   36.11
   1  -3 -40  -11.25   18.18
   1  -3 -39  -16.25   23.58
  -1   3  39   35.03   23.32
   1  -3 -38   -6.62    7.11
  -1   3  38  -10.53   24.48
  -1   3  37    9.46   10.00
   1  -3 -37   23.46   25.21
   1  -3 -36   -2.09    8.42
  -1   3  36  -23.84   28.45
   1  -3 -35   -6.35   20.00
  -1   3  35  -20.41   32.58
  -1   3  34    6.75   11.34
   1  -3 -34   11.73   21.93
  -1   3  33   -3.53   15.69
   1  -3 -33   -7.41   15.75
   1  -3 -32  -21.12   28.05
  -1   3  32   -0.28   14.65
   1  -3 -31    8.90   12.76
  -1   3  31   -5.79   18.23
   1  -3 -30  -16.40   18.77
  -1   3  30    8.43   17.41
   1  -3 -29    4.01    6.27
  -1   3  29   -2.83    2.88
  -1   3  28  -18.79   20.20
   1  -3 -28    6.70   10.37
  -1   3  27   -7.95   13.16
   1  -3 -27   -4.14    5.26
   1  -3 -26   -9.00   15.45
  -1   3  26    1.63   12.66
  -1   3  25   12.99   17.81
   1  -3 -25  -15.14   15.63
  -1   3  24   -0.89   10.04
   1  -3 -24    7.57    6.62
  -1   3  23   10.54   15.87
   1  -3 -23   -1.16    3.66
  -1   3  22    1.74    2.74
   1  -3 -22    9.41   11.99
  -1   3  21   21.99   17.48
   1  -3 -21   -5.43    5.92
  -1   3  20    3.13    7.71
   1  -3 -20  -10.88    7.46
  -1   3  19    3.77    6.03
   1  -3 -19   -1.27   12.35
   1  -3 -18    1.75    4.15
  -1   3  18    1.11    8.91
   1  -3 -17    0.24    8.25
  -1   3  17   13.60   12.25
  -1   3  16    6.75   10.00
   1  -3 -16   -0.07    6.68
   1  -3 -15   -1.38    4.91
  -1   3  15   -3.61    3.32
  -1   3  14    2.15    6.26
   1  -3 -14    1.85    4.65
  -1   3  13    2.57    4.78
   1  -3 -13    9.35    7.91
  -1   3  12   -0.13    4.66
   1  -3 -12    0.30    2.72
   1  -3 -11   -0.24    5.55
  -1   3  11   -1.99    3.53
  -1   3  10   -3.67    3.51
   1  -3 -10   -0.58    3.64
  -1   3   9    2.44    4.94
  -1   3   9    0.06    3.07
  -1   3   8    1.34    0.92
  -1   3   8   15.22   13.35
  -1   3   7    4.54    3.27
  -1   3   7    6.41    8.60
  -1   3   6   11.71    8.73
   1  -3  -6    1.06    0.77
  -1   3   6   -3.59    4.11
   1  -3  -5   -2.02    3.03
  -1   3   5   -1.63    7.01
  -1   3   4   -2.21    3.58
   1  -3  -4    4.65    3.84
  -1   3   3    4.04    5.44
   1  -3  -3    1.30    1.30
  -1   3   2   -3.31    3.67
  -1   3   1   -1.27    1.64
  -1   3   0    1.53    3.27
  -1   3  -3    8.23    6.91
  -1   3  -4    1.51    5.13
  -1   3  -5   -1.23    7.42
  -1   3  -6   -6.41    4.25
  -1   3  -7   14.94   10.44
  -1   3  -8    1.03    5.09
  -1   3  -9   -0.72    2.82
  -1   3 -10   -1.50    1.93
  -1   3 -11    3.41    4.10
  -1   3 -12    0.12    9.90
  -1   3 -13   -1.12    3.20
  -1   3 -14    1.75    9.24
  -1   3 -15    4.23    5.89
  -1   3 -16   -0.92    1.75
  -1   3 -17   12.41   12.09
  -1   3 -18   -0.85   11.69
  -1   3 -19   -0.28    7.42
  -1   3 -20   10.03   15.85
  -1   3 -21    6.66   10.42
   1  -3  21   -8.20   17.74
  -1   3 -22   -6.88    6.97
   1  -3  22   -0.95   14.94
   1  -3  23   18.19   27.85
  -1   3 -23    1.17   18.07
   1  -3  24   -7.38    6.65
  -1   3 -24   -2.90    8.34
   1  -3  25   -6.21   17.59
  -1   3 -25    2.93   11.06
  -1   3 -26   -1.30   15.16
   1  -3  26    2.77   18.97
   1  -3  27    0.63   19.37
  -1   3 -27    1.50    8.22
  -1   3 -28    3.18    6.57
   1  -3  28   -5.06    6.51
   1  -3  29    5.27   17.34
  -1   3 -29   -9.88   15.78
  -1   3 -30  -46.56   28.95
   1  -3  30  -17.25   34.70
  -1   3 -31    3.43   25.28
   1  -3  31  -28.69   37.52
  -1   3 -32   -5.39   17.09
   1  -3  32  -29.08   31.21
  -1   3 -33  -13.92    5.01
   1  -3  33  -24.63   39.21
  -1   3 -34    7.78   15.02
   1  -3  34  -33.60   36.87
   1  -3  35  -30.58   44.82
  -1   3 -35    9.67    9.20
   1  -3  36    5.93    8.34
   1  -3  37   36.58   35.50
   1  -3  38   -4.19   29.05
   1  -3  39   59.01   47.34
   1  -3  40  -22.54   39.26
   1  -3  41   -3.25    3.08
   1  -3  42  -16.46    5.51
   1  -3  43  -40.41   42.83
   1  -3  44   24.94   44.03
   1  -3  45  -78.48   53.14
   1  -3  46  -82.35   55.09
   1  -3  47  -50.94   48.14
   1  -3  48  -68.08   46.94
   1  -3  49   77.73   38.92
   1  -3  50  -20.97   33.95
   1  -3  51   21.17   29.73
   1  -3  52  -60.95   34.91
   1  -3  53 -147.44   80.11
  -1   2  49  -18.94   22.63
  -1   2  48   39.68   37.84
  -1   2  47    0.36   16.03
  -1   2  46   11.74   29.01
  -1   2  45   16.85   26.38
  -1   2  44    5.28    8.27
  -1   2  43  -34.19   37.84
   1  -2 -43   55.48   32.14
   1  -2 -42   26.09   27.04
  -1   2  42    3.74   13.34
  -1   2  41    1.11   20.94
   1  -2 -41  -19.83   29.44
   1  -2 -40  -27.77   40.23
  -1   2  40    3.72   10.42
  -1   2  39   -3.61    8.06
   1  -2 -39  -46.63   30.00
  -1   2  38  -18.69   32.00
   1  -2 -38  -42.41   27.28
   1  -2 -37   61.61   35.76
  -1   2  37   18.56   30.85
  -1   2  36   31.47   24.08
   1  -2 -36   -4.30   11.64
   1  -2 -35   -4.94    9.49
  -1   2  35  -20.58   21.55
   1  -2 -34  -14.18   21.46
  -1   2  34   -1.75    7.71
   1  -2 -33    7.50    0.99
  -1   2  33  -24.50   30.09
  -1   2  32  -22.87   22.28
   1  -2 -32  -13.12   14.84
   1  -2 -31  -13.80   19.66
  -1   2  31  -25.52   22.78
  -1   2  30  -14.97   19.73
   1  -2 -30   -3.06    6.33
  -1   2  29   10.50   17.92
   1  -2 -29    6.37    8.07
  -1   2  28    2.07   11.31
   1  -2 -28   -0.75    7.94
  -1   2  27   -7.36    7.73
   1  -2 -27   -9.55    4.61
   1  -2 -26    0.49   13.14
  -1   2  26    2.92   11.19
  -1   2  25    5.32   13.15
   1  -2 -25   -6.27    5.09
  -1   2  24    6.12    9.07
   1  -2 -24   -8.86   10.72
  -1   2  23    7.77    7.68
   1  -2 -23  -12.09   10.82
   1  -2 -22    4.36    7.85
  -1   2  22  -11.57   11.35
  -1   2  21    5.03    9.63
   1  -2 -21   -6.37    5.50
   1  -2 -20    2.50    7.31
  -1   2  20   -2.40    0.57
  -1   2  19   -1.52   11.16
   1  -2 -19   -0.84    6.38
  -1   2  18    1.37    8.72
   1  -2 -18   10.81    9.96
[truncated: 9,036,968 more chars]
